# Supplementary material for: Validation and quality assessment of macromolecular structures using complex network analysis
Source: Sci Rep. 2019 Feb 8;9:1678. doi: 10.1038/s41598-019-38658-9 (PMC6368557; doi:10.1038/s41598-019-38658-9)
Supplement: Supplementary file 2 — Dataset 1 [file 41598_2019_38658_MOESM2_ESM.zip]

Archive with 6 entries (5 files):
- DataSet/
- DataSet/SmoothData.csv
- DataSet/179l.pdb
- DataSet/raw_PGR_data.csv
- DataSet/177l.pdb
- DataSet/ProtModAna.r
