# Supplementary material for: Validation and quality assessment of macromolecular structures using complex network analysis
Source: Sci Rep. 2019 Feb 8;9:1678. doi: 10.1038/s41598-019-38658-9 (PMC6368557; doi:10.1038/s41598-019-38658-9)
Supplement: Supplementary file 2 — Dataset 1 [file 41598_2019_38658_MOESM2_ESM.zip › DataSet/SmoothData.csv]

Node	mean	stdev
50	7.418	0.410
51	7.419	0.393
52	7.435	0.391
53	7.440	0.402
54	7.442	0.421
55	7.429	0.414
56	7.444	0.373
57	7.432	0.380
58	7.431	0.379
59	7.426	0.379
60	7.405	0.392
61	7.390	0.408
62	7.398	0.407
63	7.395	0.406
64	7.385	0.430
65	7.384	0.425
66	7.394	0.419
67	7.395	0.416
68	7.398	0.410
69	7.404	0.403
70	7.396	0.406
71	7.407	0.405
72	7.393	0.394
73	7.409	0.413
74	7.420	0.403
75	7.430	0.404
76	7.439	0.398
77	7.434	0.404
78	7.435	0.402
79	7.440	0.399
80	7.445	0.398
81	7.454	0.395
82	7.474	0.397
83	7.468	0.400
84	7.478	0.399
85	7.471	0.420
86	7.471	0.413
87	7.461	0.402
88	7.475	0.398
89	7.491	0.384
90	7.508	0.387
91	7.519	0.381
92	7.520	0.390
93	7.517	0.394
94	7.521	0.393
95	7.529	0.386
96	7.530	0.387
97	7.535	0.386
98	7.539	0.385
99	7.543	0.384
100	7.548	0.384
101	7.560	0.376
102	7.570	0.373
103	7.585	0.370
104	7.596	0.360
105	7.605	0.356
106	7.605	0.354
107	7.613	0.354
108	7.655	0.339
109	7.666	0.328
110	7.672	0.327
111	7.676	0.333
112	7.679	0.333
113	7.685	0.333
114	7.690	0.334
115	7.693	0.333
116	7.696	0.333
117	7.699	0.332
118	7.702	0.332
119	7.703	0.332
120	7.705	0.331
121	7.707	0.330
122	7.712	0.328
123	7.717	0.331
124	7.725	0.327
125	7.727	0.326
126	7.731	0.327
127	7.737	0.317
128	7.746	0.312
129	7.754	0.308
130	7.766	0.304
131	7.766	0.302
132	7.766	0.303
133	7.769	0.300
134	7.770	0.296
135	7.773	0.296
136	7.771	0.288
137	7.771	0.287
138	7.774	0.282
139	7.779	0.279
140	7.781	0.280
141	7.784	0.281
142	7.786	0.280
143	7.790	0.280
144	7.795	0.280
145	7.801	0.283
146	7.803	0.284
147	7.805	0.284
148	7.807	0.283
149	7.809	0.283
150	7.811	0.286
151	7.813	0.288
152	7.818	0.289
153	7.821	0.290
154	7.822	0.290
155	7.828	0.292
156	7.828	0.293
157	7.830	0.293
158	7.832	0.293
159	7.839	0.289
160	7.840	0.290
161	7.838	0.293
162	7.837	0.302
163	7.840	0.307
164	7.840	0.307
165	7.843	0.306
166	7.862	0.302
167	7.862	0.300
168	7.862	0.299
169	7.862	0.299
170	7.862	0.299
171	7.862	0.299
172	7.864	0.301
173	7.871	0.303
174	7.872	0.304
175	7.874	0.303
176	7.874	0.303
177	7.877	0.303
178	7.878	0.301
179	7.880	0.301
180	7.885	0.301
181	7.887	0.302
182	7.888	0.302
183	7.891	0.301
184	7.900	0.298
185	7.902	0.298
186	7.909	0.299
187	7.912	0.299
188	7.915	0.299
189	7.917	0.298
190	7.921	0.298
191	7.927	0.299
192	7.931	0.302
193	7.935	0.304
194	7.936	0.304
195	7.938	0.305
196	7.938	0.305
197	7.941	0.305
198	7.947	0.304
199	7.951	0.304
200	7.954	0.303
201	7.955	0.304
202	7.957	0.303
203	7.967	0.305
204	7.971	0.305
205	7.977	0.304
206	7.975	0.303
207	7.973	0.301
208	7.974	0.301
209	7.974	0.300
210	7.974	0.300
211	7.971	0.300
212	7.969	0.302
213	7.968	0.301
214	7.968	0.299
215	7.970	0.296
216	7.971	0.291
217	7.969	0.290
218	7.970	0.290
219	7.972	0.291
220	7.973	0.294
221	7.972	0.295
222	7.973	0.295
223	7.973	0.296
224	7.973	0.295
225	7.974	0.299
226	7.975	0.299
227	7.974	0.298
228	7.973	0.297
229	7.974	0.299
230	7.977	0.302
231	7.974	0.302
232	7.974	0.303
233	7.980	0.305
234	7.978	0.305
235	7.979	0.305
236	7.977	0.306
237	7.976	0.306
238	7.976	0.308
239	7.975	0.307
240	7.977	0.305
241	7.976	0.306
242	7.975	0.305
243	7.974	0.305
244	7.974	0.305
245	7.973	0.305
246	7.971	0.305
247	7.970	0.305
248	7.967	0.309
249	7.968	0.309
250	7.968	0.309
251	7.970	0.309
252	7.972	0.311
253	7.973	0.311
254	7.974	0.311
255	7.976	0.312
256	7.977	0.312
257	7.978	0.312
258	7.979	0.311
259	7.977	0.311
260	7.979	0.311
261	7.980	0.312
262	7.980	0.312
263	7.980	0.312
264	7.983	0.316
265	7.984	0.317
266	7.985	0.318
267	7.987	0.319
268	7.988	0.319
269	7.986	0.320
270	7.987	0.320
271	7.985	0.320
272	7.985	0.320
273	7.984	0.321
274	7.983	0.323
275	7.980	0.325
276	7.980	0.326
277	7.978	0.328
278	7.977	0.329
279	7.975	0.329
280	7.974	0.330
281	7.973	0.330
282	7.972	0.331
283	7.972	0.331
284	7.972	0.332
285	7.971	0.333
286	7.973	0.333
287	7.971	0.333
288	7.972	0.335
289	7.973	0.336
290	7.972	0.336
291	7.972	0.337
292	7.971	0.336
293	7.970	0.336
294	7.970	0.337
295	7.971	0.338
296	7.972	0.337
297	7.971	0.337
298	7.970	0.337
299	7.971	0.337
300	7.971	0.338
301	7.973	0.338
302	7.974	0.338
303	7.975	0.339
304	7.977	0.340
305	7.977	0.341
306	7.979	0.341
307	7.979	0.341
308	7.981	0.342
309	7.983	0.342
310	7.985	0.344
311	7.986	0.343
312	7.987	0.344
313	7.989	0.344
314	7.990	0.344
315	7.991	0.344
316	7.991	0.344
317	7.993	0.344
318	7.994	0.343
319	7.995	0.344
320	7.995	0.346
321	7.993	0.345
322	7.992	0.348
323	7.994	0.352
324	7.994	0.353
325	7.995	0.353
326	7.996	0.353
327	7.996	0.354
328	7.995	0.353
329	7.996	0.351
330	7.998	0.351
331	7.999	0.350
332	7.998	0.349
333	7.999	0.349
334	7.999	0.349
335	7.999	0.348
336	8.000	0.348
337	8.000	0.345
338	8.001	0.345
339	8.001	0.345
340	8.003	0.344
341	8.003	0.344
342	8.004	0.344
343	8.005	0.345
344	8.004	0.343
345	8.006	0.343
346	8.007	0.343
347	8.008	0.343
348	8.008	0.342
349	8.007	0.340
350	8.008	0.340
351	8.008	0.339
352	8.009	0.339
353	8.010	0.339
354	8.011	0.338
355	8.012	0.338
356	8.013	0.338
357	8.014	0.337
358	8.014	0.336
359	8.016	0.337
360	8.018	0.336
361	8.018	0.335
362	8.020	0.335
363	8.023	0.336
364	8.026	0.336
365	8.027	0.336
366	8.028	0.336
367	8.030	0.335
368	8.031	0.335
369	8.033	0.335
370	8.034	0.335
371	8.035	0.335
372	8.035	0.335
373	8.036	0.335
374	8.037	0.335
375	8.036	0.335
376	8.036	0.334
377	8.036	0.334
378	8.035	0.333
379	8.036	0.334
380	8.037	0.334
381	8.039	0.335
382	8.039	0.334
383	8.039	0.334
384	8.041	0.334
385	8.041	0.334
386	8.042	0.334
387	8.042	0.334
388	8.043	0.335
389	8.043	0.335
390	8.042	0.334
391	8.042	0.335
392	8.043	0.334
393	8.044	0.334
394	8.047	0.335
395	8.045	0.331
396	8.046	0.331
397	8.046	0.331
398	8.046	0.331
399	8.047	0.330
400	8.046	0.330
401	8.048	0.330
402	8.049	0.330
403	8.049	0.329
404	8.050	0.329
405	8.052	0.328
406	8.052	0.328
407	8.053	0.327
408	8.054	0.327
409	8.056	0.326
410	8.058	0.325
411	8.058	0.325
412	8.059	0.326
413	8.060	0.325
414	8.062	0.324
415	8.065	0.321
416	8.067	0.321
417	8.068	0.320
418	8.069	0.319
419	8.070	0.319
420	8.071	0.320
421	8.072	0.319
422	8.073	0.318
423	8.074	0.318
424	8.074	0.317
425	8.073	0.317
426	8.074	0.318
427	8.075	0.318
428	8.074	0.317
429	8.075	0.317
430	8.076	0.316
431	8.075	0.316
432	8.074	0.315
433	8.072	0.315
434	8.073	0.315
435	8.074	0.315
436	8.074	0.315
437	8.075	0.315
438	8.076	0.315
439	8.077	0.314
440	8.078	0.313
441	8.077	0.312
442	8.077	0.311
443	8.077	0.311
444	8.077	0.311
445	8.078	0.310
446	8.078	0.310
447	8.080	0.309
448	8.080	0.309
449	8.080	0.309
450	8.080	0.309
451	8.080	0.310
452	8.079	0.309
453	8.079	0.310
454	8.079	0.309
455	8.077	0.308
456	8.077	0.308
457	8.076	0.309
458	8.076	0.309
459	8.076	0.309
460	8.076	0.309
461	8.075	0.309
462	8.075	0.309
463	8.074	0.309
464	8.073	0.309
465	8.073	0.308
466	8.073	0.308
467	8.073	0.309
468	8.072	0.308
469	8.072	0.309
470	8.072	0.308
471	8.072	0.308
472	8.072	0.308
473	8.072	0.308
474	8.073	0.308
475	8.073	0.308
476	8.073	0.308
477	8.074	0.307
478	8.073	0.307
479	8.075	0.303
480	8.077	0.302
481	8.077	0.302
482	8.078	0.301
483	8.079	0.301
484	8.078	0.301
485	8.078	0.301
486	8.077	0.301
487	8.078	0.302
488	8.078	0.301
489	8.077	0.300
490	8.078	0.300
491	8.077	0.300
492	8.078	0.301
493	8.077	0.302
494	8.078	0.302
495	8.079	0.303
496	8.079	0.303
497	8.080	0.303
498	8.080	0.303
499	8.080	0.303
500	8.080	0.303
501	8.080	0.303
502	8.081	0.304
503	8.082	0.304
504	8.082	0.305
505	8.082	0.305
506	8.083	0.306
507	8.083	0.306
508	8.082	0.306
509	8.082	0.307
510	8.083	0.306
511	8.082	0.306
512	8.082	0.306
513	8.083	0.307
514	8.082	0.305
515	8.082	0.306
516	8.083	0.306
517	8.082	0.305
518	8.082	0.305
519	8.082	0.305
520	8.084	0.306
521	8.084	0.306
522	8.086	0.306
523	8.086	0.306
524	8.088	0.306
525	8.088	0.307
526	8.088	0.307
527	8.089	0.307
528	8.090	0.307
529	8.091	0.308
530	8.092	0.309
531	8.092	0.309
532	8.093	0.309
533	8.095	0.310
534	8.094	0.309
535	8.095	0.309
536	8.095	0.309
537	8.096	0.310
538	8.096	0.310
539	8.096	0.311
540	8.096	0.312
541	8.097	0.312
542	8.097	0.313
543	8.097	0.313
544	8.098	0.313
545	8.098	0.313
546	8.099	0.313
547	8.098	0.313
548	8.098	0.313
549	8.099	0.313
550	8.100	0.314
551	8.102	0.314
552	8.102	0.315
553	8.103	0.315
554	8.104	0.315
555	8.104	0.315
556	8.104	0.315
557	8.104	0.316
558	8.104	0.316
559	8.105	0.317
560	8.105	0.318
561	8.105	0.318
562	8.106	0.318
563	8.106	0.318
564	8.106	0.318
565	8.106	0.317
566	8.106	0.318
567	8.107	0.318
568	8.106	0.317
569	8.105	0.317
570	8.104	0.316
571	8.105	0.317
572	8.105	0.316
573	8.105	0.316
574	8.105	0.316
575	8.105	0.316
576	8.105	0.316
577	8.106	0.316
578	8.106	0.317
579	8.106	0.317
580	8.106	0.316
581	8.106	0.317
582	8.106	0.317
583	8.106	0.317
584	8.106	0.316
585	8.106	0.316
586	8.106	0.316
587	8.106	0.315
588	8.107	0.316
589	8.107	0.316
590	8.106	0.315
591	8.106	0.315
592	8.107	0.315
593	8.106	0.314
594	8.106	0.314
595	8.106	0.314
596	8.108	0.314
597	8.109	0.314
598	8.109	0.313
599	8.110	0.313
600	8.110	0.313
601	8.110	0.313
602	8.110	0.313
603	8.109	0.313
604	8.110	0.313
605	8.110	0.312
606	8.110	0.312
607	8.110	0.312
608	8.110	0.312
609	8.111	0.312
610	8.111	0.312
611	8.111	0.312
612	8.111	0.312
613	8.111	0.312
614	8.111	0.312
615	8.111	0.313
616	8.111	0.313
617	8.111	0.313
618	8.111	0.313
619	8.111	0.313
620	8.110	0.314
621	8.110	0.314
622	8.111	0.314
623	8.111	0.314
624	8.112	0.316
625	8.113	0.317
626	8.114	0.317
627	8.114	0.317
628	8.115	0.317
629	8.115	0.317
630	8.115	0.317
631	8.116	0.317
632	8.116	0.317
633	8.116	0.317
634	8.117	0.318
635	8.118	0.318
636	8.117	0.317
637	8.117	0.318
638	8.116	0.316
639	8.116	0.317
640	8.118	0.317
641	8.115	0.318
642	8.116	0.319
643	8.116	0.319
644	8.116	0.320
645	8.117	0.319
646	8.117	0.319
647	8.118	0.320
648	8.118	0.320
649	8.120	0.319
650	8.121	0.318
651	8.121	0.318
652	8.121	0.318
653	8.121	0.318
654	8.121	0.317
655	8.121	0.317
656	8.121	0.317
657	8.121	0.317
658	8.122	0.317
659	8.122	0.318
660	8.123	0.318
661	8.123	0.319
662	8.124	0.319
663	8.124	0.319
664	8.125	0.319
665	8.125	0.320
666	8.125	0.320
667	8.126	0.320
668	8.127	0.321
669	8.128	0.321
670	8.128	0.321
671	8.126	0.322
672	8.126	0.321
673	8.125	0.321
674	8.125	0.320
675	8.126	0.319
676	8.126	0.317
677	8.126	0.317
678	8.126	0.316
679	8.126	0.316
680	8.125	0.316
681	8.125	0.315
682	8.125	0.313
683	8.125	0.313
684	8.124	0.312
685	8.125	0.311
686	8.125	0.311
687	8.126	0.312
688	8.126	0.312
689	8.127	0.312
690	8.128	0.312
691	8.128	0.313
692	8.128	0.313
693	8.128	0.313
694	8.128	0.313
695	8.129	0.313
696	8.128	0.313
697	8.128	0.313
698	8.129	0.313
699	8.129	0.313
700	8.128	0.313
701	8.127	0.313
702	8.127	0.314
703	8.127	0.314
704	8.128	0.314
705	8.128	0.314
706	8.128	0.314
707	8.128	0.314
708	8.128	0.314
709	8.128	0.314
710	8.127	0.314
711	8.128	0.314
712	8.129	0.315
713	8.129	0.315
714	8.129	0.315
715	8.130	0.316
716	8.129	0.316
717	8.130	0.315
718	8.132	0.319
719	8.133	0.319
720	8.134	0.319
721	8.134	0.319
722	8.135	0.319
723	8.135	0.320
724	8.135	0.320
725	8.136	0.320
726	8.135	0.320
727	8.136	0.320
728	8.138	0.320
729	8.139	0.319
730	8.138	0.319
731	8.138	0.319
732	8.138	0.318
733	8.139	0.318
734	8.139	0.318
735	8.140	0.318
736	8.140	0.318
737	8.140	0.318
738	8.140	0.318
739	8.140	0.318
740	8.139	0.318
741	8.140	0.319
742	8.140	0.319
743	8.140	0.319
744	8.141	0.320
745	8.141	0.320
746	8.141	0.320
747	8.141	0.320
748	8.142	0.320
749	8.144	0.321
750	8.144	0.321
751	8.144	0.321
752	8.144	0.321
753	8.143	0.320
754	8.143	0.320
755	8.143	0.320
756	8.144	0.320
757	8.144	0.320
758	8.144	0.320
759	8.144	0.320
760	8.144	0.320
761	8.144	0.320
762	8.143	0.320
763	8.143	0.320
764	8.143	0.320
765	8.144	0.320
766	8.144	0.320
767	8.145	0.321
768	8.145	0.321
769	8.145	0.321
770	8.144	0.321
771	8.145	0.321
772	8.143	0.321
773	8.144	0.321
774	8.144	0.321
775	8.145	0.321
776	8.145	0.321
777	8.145	0.321
778	8.145	0.322
779	8.145	0.322
780	8.145	0.322
781	8.145	0.323
782	8.144	0.323
783	8.144	0.323
784	8.144	0.323
785	8.143	0.323
786	8.144	0.324
787	8.144	0.324
788	8.145	0.325
789	8.145	0.325
790	8.145	0.325
791	8.146	0.325
792	8.145	0.325
793	8.145	0.325
794	8.145	0.325
795	8.145	0.325
796	8.144	0.325
797	8.144	0.326
798	8.144	0.326
799	8.143	0.325
800	8.143	0.326
801	8.143	0.326
802	8.143	0.326
803	8.143	0.326
804	8.143	0.326
805	8.143	0.326
806	8.142	0.327
807	8.141	0.327
808	8.141	0.327
809	8.141	0.327
810	8.140	0.327
811	8.140	0.327
812	8.140	0.327
813	8.141	0.327
814	8.140	0.327
815	8.140	0.327
816	8.139	0.327
817	8.140	0.327
818	8.140	0.327
819	8.140	0.327
820	8.141	0.327
821	8.140	0.327
822	8.140	0.328
823	8.140	0.328
824	8.140	0.328
825	8.140	0.328
826	8.140	0.328
827	8.139	0.327
828	8.140	0.327
829	8.141	0.326
830	8.141	0.326
831	8.142	0.326
832	8.142	0.326
833	8.142	0.326
834	8.143	0.326
835	8.143	0.326
836	8.143	0.326
837	8.143	0.325
838	8.144	0.325
839	8.144	0.325
840	8.144	0.326
841	8.147	0.327
842	8.147	0.327
843	8.147	0.327
844	8.148	0.328
845	8.148	0.327
846	8.147	0.327
847	8.148	0.326
848	8.149	0.326
849	8.149	0.326
850	8.149	0.326
851	8.149	0.326
852	8.149	0.326
853	8.149	0.326
854	8.149	0.326
855	8.149	0.326
856	8.149	0.326
857	8.148	0.326
858	8.148	0.327
859	8.148	0.327
860	8.148	0.327
861	8.148	0.327
862	8.148	0.327
863	8.148	0.327
864	8.148	0.327
865	8.148	0.327
866	8.148	0.327
867	8.148	0.327
868	8.148	0.327
869	8.148	0.327
870	8.149	0.327
871	8.149	0.327
872	8.149	0.327
873	8.149	0.327
874	8.149	0.327
875	8.150	0.327
876	8.150	0.327
877	8.150	0.327
878	8.150	0.327
879	8.150	0.327
880	8.150	0.327
881	8.150	0.327
882	8.149	0.327
883	8.150	0.327
884	8.150	0.327
885	8.150	0.327
886	8.149	0.327
887	8.149	0.327
888	8.149	0.328
889	8.149	0.328
890	8.149	0.328
891	8.149	0.327
892	8.149	0.327
893	8.149	0.328
894	8.148	0.328
895	8.147	0.329
896	8.147	0.329
897	8.147	0.329
898	8.147	0.329
899	8.147	0.329
900	8.147	0.329
901	8.147	0.329
902	8.147	0.330
903	8.147	0.330
904	8.148	0.331
905	8.148	0.331
906	8.148	0.331
907	8.148	0.331
908	8.149	0.332
909	8.149	0.332
910	8.149	0.332
911	8.150	0.332
912	8.150	0.333
913	8.150	0.333
914	8.151	0.333
915	8.151	0.333
916	8.151	0.334
917	8.152	0.333
918	8.152	0.334
919	8.152	0.334
920	8.152	0.334
921	8.151	0.334
922	8.151	0.334
923	8.152	0.334
924	8.151	0.334
925	8.151	0.334
926	8.152	0.334
927	8.152	0.334
928	8.151	0.334
929	8.152	0.333
930	8.152	0.334
931	8.152	0.333
932	8.153	0.333
933	8.152	0.332
934	8.152	0.332
935	8.149	0.330
936	8.149	0.330
937	8.149	0.329
938	8.149	0.329
939	8.148	0.329
940	8.148	0.329
941	8.148	0.329
942	8.148	0.329
943	8.147	0.329
944	8.148	0.329
945	8.147	0.328
946	8.147	0.328
947	8.147	0.328
948	8.147	0.328
949	8.147	0.328
950	8.146	0.328
951	8.146	0.328
952	8.146	0.328
953	8.147	0.328
954	8.147	0.328
955	8.147	0.328
956	8.147	0.328
957	8.147	0.328
958	8.147	0.328
959	8.146	0.327
960	8.150	0.327
961	8.150	0.327
962	8.150	0.327
963	8.150	0.326
964	8.150	0.326
965	8.150	0.326
966	8.150	0.326
967	8.150	0.326
968	8.150	0.326
969	8.150	0.326
970	8.149	0.326
971	8.149	0.326
972	8.150	0.325
973	8.149	0.325
974	8.149	0.326
975	8.149	0.326
976	8.149	0.325
977	8.150	0.325
978	8.150	0.325
979	8.150	0.325
980	8.150	0.325
981	8.150	0.325
982	8.150	0.325
983	8.151	0.325
984	8.152	0.325
985	8.151	0.325
986	8.152	0.325
987	8.153	0.326
988	8.154	0.326
989	8.154	0.326
990	8.153	0.326
991	8.154	0.326
992	8.154	0.325
993	8.154	0.325
994	8.155	0.325
995	8.155	0.325
996	8.154	0.325
997	8.154	0.325
998	8.153	0.325
999	8.154	0.325
1000	8.154	0.325
1001	8.154	0.325
1002	8.154	0.325
1003	8.153	0.325
1004	8.154	0.325
1005	8.156	0.324
1006	8.156	0.325
1007	8.156	0.325
1008	8.157	0.325
1009	8.158	0.325
1010	8.158	0.326
1011	8.158	0.326
1012	8.159	0.326
1013	8.159	0.328
1014	8.159	0.328
1015	8.159	0.328
1016	8.160	0.328
1017	8.160	0.329
1018	8.161	0.329
1019	8.161	0.329
1020	8.161	0.329
1021	8.161	0.329
1022	8.161	0.329
1023	8.164	0.332
1024	8.165	0.333
1025	8.167	0.333
1026	8.167	0.333
1027	8.167	0.333
1028	8.167	0.333
1029	8.167	0.333
1030	8.166	0.332
1031	8.166	0.332
1032	8.166	0.332
1033	8.166	0.331
1034	8.167	0.331
1035	8.168	0.331
1036	8.168	0.331
1037	8.168	0.330
1038	8.169	0.331
1039	8.169	0.331
1040	8.169	0.331
1041	8.170	0.331
1042	8.171	0.331
1043	8.172	0.331
1044	8.172	0.331
1045	8.173	0.331
1046	8.173	0.331
1047	8.173	0.331
1048	8.174	0.331
1049	8.175	0.331
1050	8.176	0.331
1051	8.176	0.331
1052	8.177	0.330
1053	8.179	0.331
1054	8.180	0.330
1055	8.181	0.330
1056	8.181	0.330
1057	8.181	0.330
1058	8.182	0.330
1059	8.182	0.330
1060	8.183	0.330
1061	8.184	0.330
1062	8.184	0.331
1063	8.186	0.331
1064	8.187	0.331
1065	8.186	0.331
1066	8.186	0.331
1067	8.186	0.331
1068	8.186	0.330
1069	8.186	0.330
1070	8.186	0.330
1071	8.187	0.331
1072	8.187	0.331
1073	8.187	0.331
1074	8.187	0.332
1075	8.188	0.332
1076	8.188	0.332
1077	8.188	0.332
1078	8.187	0.331
1079	8.187	0.332
1080	8.188	0.332
1081	8.188	0.332
1082	8.188	0.332
1083	8.188	0.332
1084	8.188	0.332
1085	8.189	0.332
1086	8.189	0.332
1087	8.189	0.332
1088	8.189	0.332
1089	8.189	0.332
1090	8.188	0.333
1091	8.189	0.333
1092	8.188	0.333
1093	8.188	0.333
1094	8.188	0.334
1095	8.188	0.334
1096	8.188	0.334
1097	8.189	0.334
1098	8.189	0.334
1099	8.189	0.334
1100	8.190	0.334
1101	8.189	0.334
1102	8.189	0.334
1103	8.190	0.335
1104	8.191	0.335
1105	8.191	0.335
1106	8.192	0.335
1107	8.192	0.335
1108	8.192	0.336
1109	8.193	0.336
1110	8.191	0.335
1111	8.191	0.334
1112	8.191	0.334
1113	8.191	0.334
1114	8.192	0.334
1115	8.190	0.332
1116	8.190	0.332
1117	8.191	0.332
1118	8.191	0.333
1119	8.192	0.332
1120	8.192	0.333
1121	8.192	0.333
1122	8.192	0.333
1123	8.190	0.331
1124	8.190	0.331
1125	8.190	0.332
1126	8.190	0.331
1127	8.190	0.332
1128	8.190	0.332
1129	8.190	0.332
1130	8.191	0.332
1131	8.192	0.333
1132	8.192	0.333
1133	8.192	0.333
1134	8.192	0.333
1135	8.192	0.334
1136	8.192	0.334
1137	8.193	0.333
1138	8.193	0.333
1139	8.193	0.334
1140	8.195	0.333
1141	8.195	0.333
1142	8.196	0.334
1143	8.197	0.334
1144	8.198	0.333
1145	8.198	0.333
1146	8.198	0.333
1147	8.199	0.333
1148	8.198	0.333
1149	8.198	0.332
1150	8.198	0.332
1151	8.199	0.332
1152	8.199	0.332
1153	8.199	0.332
1154	8.200	0.333
1155	8.200	0.333
1156	8.200	0.333
1157	8.199	0.332
1158	8.202	0.332
1159	8.202	0.332
1160	8.201	0.333
1161	8.201	0.333
1162	8.201	0.333
1163	8.201	0.333
1164	8.201	0.333
1165	8.201	0.332
1166	8.201	0.332
1167	8.201	0.332
1168	8.201	0.332
1169	8.201	0.332
1170	8.201	0.331
1171	8.202	0.332
1172	8.202	0.332
1173	8.203	0.331
1174	8.205	0.331
1175	8.204	0.331
1176	8.205	0.331
1177	8.205	0.331
1178	8.204	0.330
1179	8.205	0.329
1180	8.205	0.329
1181	8.205	0.329
1182	8.205	0.328
1183	8.205	0.328
1184	8.205	0.328
1185	8.204	0.329
1186	8.204	0.329
1187	8.204	0.328
1188	8.204	0.328
1189	8.204	0.327
1190	8.204	0.327
1191	8.204	0.327
1192	8.205	0.326
1193	8.206	0.325
1194	8.207	0.325
1195	8.208	0.324
1196	8.208	0.324
1197	8.209	0.324
1198	8.209	0.324
1199	8.209	0.323
1200	8.209	0.323
1201	8.209	0.323
1202	8.210	0.323
1203	8.210	0.322
1204	8.211	0.322
1205	8.211	0.322
1206	8.211	0.322
1207	8.212	0.321
1208	8.213	0.320
1209	8.214	0.320
1210	8.215	0.319
1211	8.215	0.319
1212	8.215	0.318
1213	8.215	0.317
1214	8.215	0.316
1215	8.216	0.316
1216	8.216	0.315
1217	8.215	0.315
1218	8.215	0.315
1219	8.215	0.315
1220	8.215	0.315
1221	8.215	0.315
1222	8.215	0.314
1223	8.215	0.314
1224	8.216	0.313
1225	8.216	0.313
1226	8.216	0.313
1227	8.216	0.312
1228	8.216	0.312
1229	8.216	0.313
1230	8.216	0.313
1231	8.216	0.313
1232	8.217	0.312
1233	8.217	0.311
1234	8.217	0.311
1235	8.217	0.311
1236	8.216	0.311
1237	8.216	0.311
1238	8.217	0.311
1239	8.217	0.311
1240	8.217	0.311
1241	8.217	0.311
1242	8.216	0.311
1243	8.215	0.312
1244	8.214	0.312
1245	8.215	0.313
1246	8.215	0.313
1247	8.216	0.313
1248	8.216	0.313
1249	8.215	0.313
1250	8.215	0.313
1251	8.215	0.313
1252	8.215	0.313
1253	8.215	0.314
1254	8.215	0.313
1255	8.215	0.314
1256	8.215	0.314
1257	8.215	0.314
1258	8.215	0.313
1259	8.214	0.313
1260	8.211	0.312
1261	8.211	0.312
1262	8.209	0.311
1263	8.210	0.311
1264	8.210	0.311
1265	8.210	0.311
1266	8.210	0.310
1267	8.210	0.310
1268	8.211	0.311
1269	8.211	0.312
1270	8.211	0.312
1271	8.210	0.313
1272	8.209	0.312
1273	8.210	0.313
1274	8.210	0.313
1275	8.210	0.314
1276	8.211	0.315
1277	8.211	0.315
1278	8.212	0.316
1279	8.212	0.316
1280	8.212	0.316
1281	8.212	0.316
1282	8.213	0.316
1283	8.213	0.316
1284	8.214	0.316
1285	8.214	0.316
1286	8.214	0.316
1287	8.214	0.316
1288	8.214	0.316
1289	8.215	0.316
1290	8.214	0.316
1291	8.216	0.317
1292	8.216	0.317
1293	8.217	0.317
1294	8.219	0.318
1295	8.219	0.318
1296	8.219	0.318
1297	8.222	0.322
1298	8.223	0.322
1299	8.223	0.322
1300	8.224	0.321
1301	8.224	0.321
1302	8.224	0.321
1303	8.224	0.321
1304	8.225	0.322
1305	8.224	0.322
1306	8.225	0.322
1307	8.226	0.323
1308	8.225	0.323
1309	8.226	0.323
1310	8.225	0.323
1311	8.226	0.323
1312	8.225	0.323
1313	8.225	0.322
1314	8.225	0.322
1315	8.225	0.323
1316	8.226	0.323
1317	8.227	0.323
1318	8.228	0.323
1319	8.228	0.322
1320	8.229	0.322
1321	8.229	0.322
1322	8.230	0.322
1323	8.230	0.322
1324	8.230	0.322
1325	8.231	0.323
1326	8.231	0.323
1327	8.232	0.323
1328	8.233	0.323
1329	8.234	0.323
1330	8.234	0.323
1331	8.234	0.323
1332	8.235	0.324
1333	8.235	0.324
1334	8.236	0.324
1335	8.236	0.325
1336	8.236	0.325
1337	8.237	0.325
1338	8.237	0.325
1339	8.237	0.325
1340	8.237	0.325
1341	8.237	0.325
1342	8.237	0.325
1343	8.237	0.325
1344	8.238	0.327
1345	8.239	0.327
1346	8.239	0.327
1347	8.238	0.327
1348	8.238	0.328
1349	8.240	0.329
1350	8.240	0.329
1351	8.240	0.329
1352	8.240	0.329
1353	8.240	0.330
1354	8.243	0.334
1355	8.242	0.333
1356	8.242	0.333
1357	8.241	0.333
1358	8.242	0.333
1359	8.242	0.333
1360	8.242	0.333
1361	8.242	0.333
1362	8.242	0.333
1363	8.242	0.333
1364	8.241	0.333
1365	8.241	0.333
1366	8.241	0.333
1367	8.240	0.333
1368	8.241	0.333
1369	8.240	0.333
1370	8.240	0.333
1371	8.240	0.333
1372	8.240	0.333
1373	8.239	0.333
1374	8.239	0.333
1375	8.240	0.333
1376	8.239	0.333
1377	8.239	0.333
1378	8.240	0.333
1379	8.241	0.332
1380	8.242	0.332
1381	8.242	0.332
1382	8.243	0.332
1383	8.243	0.332
1384	8.243	0.332
1385	8.244	0.331
1386	8.244	0.331
1387	8.245	0.331
1388	8.245	0.331
1389	8.245	0.331
1390	8.246	0.332
1391	8.245	0.332
1392	8.246	0.331
1393	8.246	0.333
1394	8.246	0.333
1395	8.247	0.334
1396	8.246	0.334
1397	8.247	0.335
1398	8.246	0.335
1399	8.246	0.335
1400	8.247	0.335
1401	8.247	0.335
1402	8.246	0.336
1403	8.247	0.336
1404	8.247	0.336
1405	8.247	0.336
1406	8.247	0.336
1407	8.247	0.336
1408	8.247	0.337
1409	8.248	0.336
1410	8.248	0.336
1411	8.248	0.337
1412	8.247	0.337
1413	8.248	0.337
1414	8.248	0.337
1415	8.248	0.337
1416	8.247	0.337
1417	8.249	0.337
1418	8.249	0.337
1419	8.250	0.336
1420	8.250	0.337
1421	8.250	0.337
1422	8.250	0.337
1423	8.250	0.337
1424	8.251	0.337
1425	8.252	0.337
1426	8.252	0.336
1427	8.252	0.336
1428	8.252	0.336
1429	8.253	0.336
1430	8.253	0.336
1431	8.253	0.336
1432	8.253	0.336
1433	8.253	0.336
1434	8.255	0.336
1435	8.255	0.336
1436	8.255	0.336
1437	8.256	0.335
1438	8.256	0.335
1439	8.256	0.336
1440	8.256	0.335
1441	8.256	0.335
1442	8.257	0.336
1443	8.257	0.336
1444	8.258	0.336
1445	8.259	0.336
1446	8.260	0.336
1447	8.259	0.336
1448	8.260	0.336
1449	8.260	0.336
1450	8.261	0.336
1451	8.261	0.336
1452	8.262	0.336
1453	8.261	0.336
1454	8.261	0.336
1455	8.261	0.336
1456	8.261	0.336
1457	8.262	0.336
1458	8.265	0.336
1459	8.265	0.336
1460	8.266	0.337
1461	8.266	0.337
1462	8.266	0.337
1463	8.266	0.338
1464	8.266	0.339
1465	8.266	0.339
1466	8.266	0.339
1467	8.266	0.338
1468	8.267	0.338
1469	8.268	0.339
1470	8.269	0.339
1471	8.268	0.339
1472	8.268	0.339
1473	8.269	0.339
1474	8.269	0.339
1475	8.268	0.340
1476	8.268	0.339
1477	8.269	0.339
1478	8.268	0.339
1479	8.268	0.340
1480	8.267	0.339
1481	8.267	0.339
1482	8.267	0.339
1483	8.267	0.340
1484	8.267	0.340
1485	8.267	0.340
1486	8.267	0.340
1487	8.267	0.340
1488	8.267	0.340
1489	8.267	0.340
1490	8.267	0.341
1491	8.267	0.340
1492	8.268	0.341
1493	8.269	0.341
1494	8.269	0.341
1495	8.270	0.341
1496	8.270	0.341
1497	8.271	0.341
1498	8.271	0.341
1499	8.271	0.341
1500	8.271	0.341
1501	8.271	0.341
1502	8.271	0.340
1503	8.271	0.341
1504	8.271	0.341
1505	8.272	0.341
1506	8.272	0.341
1507	8.272	0.341
1508	8.272	0.341
1509	8.272	0.341
1510	8.272	0.341
1511	8.273	0.341
1512	8.273	0.341
1513	8.274	0.341
1514	8.275	0.341
1515	8.274	0.341
1516	8.274	0.342
1517	8.274	0.342
1518	8.274	0.342
1519	8.275	0.342
1520	8.275	0.342
1521	8.275	0.342
1522	8.275	0.342
1523	8.275	0.342
1524	8.275	0.342
1525	8.275	0.343
1526	8.275	0.343
1527	8.275	0.343
1528	8.275	0.343
1529	8.275	0.343
1530	8.276	0.343
1531	8.277	0.343
1532	8.276	0.344
1533	8.276	0.344
1534	8.276	0.344
1535	8.275	0.344
1536	8.276	0.344
1537	8.276	0.344
1538	8.276	0.344
1539	8.276	0.344
1540	8.276	0.344
1541	8.276	0.344
1542	8.277	0.345
1543	8.277	0.345
1544	8.277	0.345
1545	8.277	0.345
1546	8.277	0.344
1547	8.277	0.344
1548	8.276	0.345
1549	8.276	0.345
1550	8.275	0.346
1551	8.276	0.345
1552	8.276	0.345
1553	8.276	0.345
1554	8.277	0.345
1555	8.277	0.345
1556	8.277	0.345
1557	8.278	0.345
1558	8.278	0.344
1559	8.278	0.344
1560	8.278	0.344
1561	8.278	0.344
1562	8.278	0.344
1563	8.277	0.344
1564	8.277	0.344
1565	8.277	0.344
1566	8.277	0.344
1567	8.276	0.345
1568	8.277	0.344
1569	8.277	0.345
1570	8.276	0.345
1571	8.276	0.345
1572	8.277	0.345
1573	8.276	0.345
1574	8.276	0.345
1575	8.276	0.345
1576	8.277	0.345
1577	8.277	0.345
1578	8.277	0.345
1579	8.275	0.344
1580	8.275	0.345
1581	8.277	0.345
1582	8.277	0.345
1583	8.277	0.345
1584	8.277	0.345
1585	8.277	0.345
1586	8.277	0.345
1587	8.277	0.345
1588	8.277	0.345
1589	8.277	0.345
1590	8.276	0.345
1591	8.277	0.345
1592	8.276	0.345
1593	8.277	0.345
1594	8.276	0.345
1595	8.276	0.345
1596	8.276	0.345
1597	8.276	0.345
1598	8.276	0.345
1599	8.277	0.345
1600	8.276	0.345
1601	8.276	0.345
1602	8.277	0.345
1603	8.276	0.345
1604	8.277	0.345
1605	8.276	0.345
1606	8.276	0.345
1607	8.277	0.345
1608	8.276	0.345
1609	8.278	0.344
1610	8.278	0.344
1611	8.278	0.344
1612	8.279	0.344
1613	8.278	0.344
1614	8.278	0.344
1615	8.278	0.344
1616	8.278	0.344
1617	8.277	0.345
1618	8.277	0.345
1619	8.276	0.345
1620	8.276	0.345
1621	8.276	0.345
1622	8.276	0.345
1623	8.276	0.345
1624	8.277	0.345
1625	8.276	0.346
1626	8.276	0.346
1627	8.277	0.346
1628	8.278	0.345
1629	8.278	0.345
1630	8.278	0.345
1631	8.278	0.345
1632	8.279	0.345
1633	8.279	0.345
1634	8.280	0.344
1635	8.279	0.344
1636	8.279	0.344
1637	8.280	0.343
1638	8.280	0.343
1639	8.280	0.344
1640	8.280	0.343
1641	8.281	0.343
1642	8.281	0.343
1643	8.281	0.343
1644	8.283	0.343
1645	8.282	0.343
1646	8.283	0.343
1647	8.283	0.343
1648	8.283	0.343
1649	8.283	0.343
1650	8.285	0.343
1651	8.285	0.343
1652	8.285	0.343
1653	8.284	0.343
1654	8.284	0.343
1655	8.284	0.343
1656	8.284	0.343
1657	8.285	0.342
1658	8.285	0.342
1659	8.285	0.342
1660	8.287	0.341
1661	8.289	0.342
1662	8.289	0.342
1663	8.289	0.342
1664	8.289	0.341
1665	8.289	0.341
1666	8.290	0.341
1667	8.289	0.341
1668	8.290	0.341
1669	8.290	0.341
1670	8.290	0.342
1671	8.290	0.341
1672	8.290	0.341
1673	8.290	0.342
1674	8.289	0.342
1675	8.290	0.342
1676	8.290	0.342
1677	8.290	0.342
1678	8.290	0.342
1679	8.290	0.342
1680	8.289	0.342
1681	8.290	0.343
1682	8.290	0.343
1683	8.290	0.343
1684	8.289	0.343
1685	8.289	0.343
1686	8.289	0.343
1687	8.289	0.343
1688	8.288	0.343
1689	8.289	0.344
1690	8.289	0.344
1691	8.289	0.344
1692	8.289	0.344
1693	8.289	0.344
1694	8.289	0.344
1695	8.288	0.344
1696	8.288	0.344
1697	8.287	0.344
1698	8.288	0.344
1699	8.288	0.344
1700	8.288	0.343
1701	8.288	0.344
1702	8.288	0.344
1703	8.288	0.344
1704	8.288	0.344
1705	8.288	0.344
1706	8.288	0.344
1707	8.287	0.344
1708	8.287	0.344
1709	8.286	0.345
1710	8.287	0.345
1711	8.287	0.344
1712	8.286	0.344
1713	8.286	0.344
1714	8.286	0.344
1715	8.286	0.345
1716	8.286	0.346
1717	8.285	0.345
1718	8.285	0.345
1719	8.285	0.345
1720	8.285	0.345
1721	8.285	0.345
1722	8.285	0.345
1723	8.285	0.345
1724	8.285	0.345
1725	8.285	0.346
1726	8.285	0.345
1727	8.285	0.345
1728	8.286	0.345
1729	8.286	0.346
1730	8.286	0.345
1731	8.286	0.345
1732	8.286	0.345
1733	8.286	0.345
1734	8.287	0.345
1735	8.287	0.345
1736	8.287	0.345
1737	8.288	0.345
1738	8.288	0.345
1739	8.289	0.345
1740	8.289	0.345
1741	8.289	0.345
1742	8.290	0.345
1743	8.290	0.345
1744	8.290	0.345
1745	8.290	0.345
1746	8.290	0.345
1747	8.290	0.345
1748	8.291	0.345
1749	8.291	0.345
1750	8.291	0.345
1751	8.291	0.344
1752	8.292	0.345
1753	8.292	0.345
1754	8.292	0.344
1755	8.289	0.344
1756	8.289	0.344
1757	8.289	0.344
1758	8.290	0.344
1759	8.290	0.344
1760	8.288	0.343
1761	8.288	0.343
1762	8.287	0.343
1763	8.287	0.343
1764	8.287	0.344
1765	8.288	0.344
1766	8.287	0.344
1767	8.287	0.344
1768	8.287	0.344
1769	8.287	0.344
1770	8.287	0.345
1771	8.287	0.345
1772	8.287	0.345
1773	8.287	0.345
1774	8.287	0.344
1775	8.287	0.344
1776	8.287	0.344
1777	8.287	0.343
1778	8.287	0.343
1779	8.287	0.343
1780	8.287	0.343
1781	8.287	0.343
1782	8.288	0.343
1783	8.288	0.343
1784	8.289	0.343
1785	8.290	0.343
1786	8.290	0.343
1787	8.290	0.343
1788	8.291	0.343
1789	8.290	0.343
1790	8.290	0.344
1791	8.290	0.343
1792	8.290	0.343
1793	8.290	0.343
1794	8.290	0.343
1795	8.290	0.344
1796	8.290	0.344
1797	8.290	0.344
1798	8.291	0.344
1799	8.291	0.344
1800	8.290	0.345
1801	8.290	0.345
1802	8.290	0.345
1803	8.290	0.345
1804	8.291	0.345
1805	8.291	0.345
1806	8.291	0.345
1807	8.291	0.345
1808	8.291	0.345
1809	8.291	0.345
1810	8.292	0.345
1811	8.291	0.345
1812	8.292	0.345
1813	8.292	0.344
1814	8.292	0.344
1815	8.293	0.345
1816	8.292	0.345
1817	8.293	0.345
1818	8.293	0.346
1819	8.293	0.346
1820	8.296	0.348
1821	8.296	0.347
1822	8.296	0.347
1823	8.297	0.347
1824	8.298	0.347
1825	8.299	0.348
1826	8.299	0.348
1827	8.299	0.348
1828	8.300	0.348
1829	8.300	0.348
1830	8.301	0.348
1831	8.301	0.348
1832	8.301	0.348
1833	8.303	0.349
1834	8.304	0.349
1835	8.304	0.349
1836	8.304	0.349
1837	8.304	0.349
1838	8.303	0.349
1839	8.304	0.350
1840	8.303	0.350
1841	8.303	0.350
1842	8.303	0.350
1843	8.303	0.350
1844	8.303	0.349
1845	8.303	0.349
1846	8.303	0.349
1847	8.303	0.349
1848	8.303	0.349
1849	8.303	0.349
1850	8.303	0.349
1851	8.302	0.349
1852	8.303	0.349
1853	8.304	0.349
1854	8.304	0.349
1855	8.304	0.349
1856	8.304	0.349
1857	8.304	0.349
1858	8.305	0.349
1859	8.305	0.349
1860	8.305	0.350
1861	8.305	0.350
1862	8.305	0.350
1863	8.305	0.350
1864	8.306	0.350
1865	8.306	0.350
1866	8.306	0.350
1867	8.306	0.350
1868	8.306	0.350
1869	8.306	0.350
1870	8.304	0.349
1871	8.304	0.349
1872	8.304	0.349
1873	8.305	0.349
1874	8.304	0.349
1875	8.305	0.349
1876	8.304	0.349
1877	8.304	0.349
1878	8.305	0.348
1879	8.304	0.348
1880	8.305	0.348
1881	8.305	0.348
1882	8.304	0.348
1883	8.305	0.348
1884	8.305	0.347
1885	8.305	0.347
1886	8.305	0.347
1887	8.305	0.348
1888	8.305	0.348
1889	8.305	0.348
1890	8.306	0.348
1891	8.306	0.348
1892	8.306	0.348
1893	8.306	0.348
1894	8.305	0.348
1895	8.305	0.348
1896	8.305	0.348
1897	8.305	0.348
1898	8.305	0.348
1899	8.305	0.348
1900	8.305	0.348
1901	8.305	0.348
1902	8.305	0.348
1903	8.306	0.348
1904	8.306	0.348
1905	8.307	0.348
1906	8.307	0.348
1907	8.308	0.347
1908	8.308	0.347
1909	8.308	0.347
1910	8.308	0.347
1911	8.308	0.347
1912	8.308	0.347
1913	8.306	0.345
1914	8.306	0.345
1915	8.306	0.346
1916	8.306	0.345
1917	8.306	0.345
1918	8.306	0.345
1919	8.306	0.345
1920	8.306	0.344
1921	8.307	0.344
1922	8.307	0.344
1923	8.306	0.344
1924	8.306	0.344
1925	8.307	0.344
1926	8.307	0.344
1927	8.307	0.344
1928	8.306	0.345
1929	8.307	0.345
1930	8.307	0.345
1931	8.307	0.345
1932	8.308	0.345
1933	8.307	0.345
1934	8.307	0.345
1935	8.305	0.344
1936	8.304	0.344
1937	8.304	0.344
1938	8.304	0.344
1939	8.304	0.344
1940	8.302	0.343
1941	8.301	0.343
1942	8.302	0.343
1943	8.302	0.343
1944	8.301	0.343
1945	8.296	0.338
1946	8.296	0.338
1947	8.295	0.338
1948	8.295	0.338
1949	8.294	0.338
1950	8.293	0.338
1951	8.293	0.338
1952	8.293	0.338
1953	8.294	0.338
1954	8.294	0.337
1955	8.293	0.337
1956	8.293	0.337
1957	8.293	0.336
1958	8.293	0.336
1959	8.293	0.336
1960	8.291	0.336
1961	8.292	0.336
1962	8.293	0.335
1963	8.294	0.335
1964	8.294	0.334
1965	8.294	0.335
1966	8.294	0.335
1967	8.294	0.335
1968	8.294	0.335
1969	8.294	0.335
1970	8.295	0.335
1971	8.295	0.335
1972	8.295	0.335
1973	8.294	0.335
1974	8.294	0.335
1975	8.294	0.335
1976	8.294	0.335
1977	8.295	0.336
1978	8.294	0.337
1979	8.294	0.336
1980	8.294	0.336
1981	8.295	0.337
1982	8.294	0.336
1983	8.294	0.336
1984	8.294	0.336
1985	8.294	0.336
1986	8.294	0.336
1987	8.295	0.336
1988	8.294	0.336
1989	8.295	0.336
1990	8.294	0.337
1991	8.293	0.337
1992	8.293	0.336
1993	8.293	0.337
1994	8.293	0.337
1995	8.294	0.336
1996	8.294	0.336
1997	8.294	0.336
1998	8.294	0.336
1999	8.294	0.336
2000	8.293	0.336
