# Supplementary material for: Validation and quality assessment of macromolecular structures using complex network analysis
Source: Sci Rep. 2019 Feb 8;9:1678. doi: 10.1038/s41598-019-38658-9 (PMC6368557; doi:10.1038/s41598-019-38658-9)
Supplement: Supplementary file 2 — Dataset 1 [file 41598_2019_38658_MOESM2_ESM.zip › DataSet/179l.pdb]

HEADER    HYDROLASE                               24-MAR-95   179L              
OBSLTE     08-JUL-08 179L                                                       
TITLE     PROTEIN FLEXIBILITY AND ADAPTABILITY SEEN IN 25 CRYSTAL FORMS OF T4   
TITLE    2 LYSOZYME                                                             
COMPND    MOL_ID: 1;                                                            
COMPND   2 MOLECULE: T4 LYSOZYME;                                               
COMPND   3 CHAIN: A;                                                            
COMPND   4 EC: 3.2.1.17;                                                        
COMPND   5 ENGINEERED: YES;                                                     
COMPND   6 MUTATION: YES                                                        
SOURCE    MOL_ID: 1;                                                            
SOURCE   2 ORGANISM_SCIENTIFIC: BACTERIOPHAGE T4;                               
SOURCE   3 ORGANISM_TAXID: 10665;                                               
SOURCE   4 GENE: E;                                                             
SOURCE   5 EXPRESSION_SYSTEM_VECTOR_TYPE: PLASMID;                              
SOURCE   6 EXPRESSION_SYSTEM_PLASMID: M13                                       
KEYWDS    HYDROLASE (O-GLYCOSYL), HYDROLASE                                     
EXPDTA    X-RAY DIFFRACTION                                                     
AUTHOR    M.MATSUMURA,L.WEAVER,X.-J.ZHANG,B.W.MATTHEWS                          
REVDAT   5   25-APR-12 179L    1       REMARK                                   
REVDAT   4   08-JUL-08 179L    1       OBSLTE                                   
REVDAT   3   01-JUL-08 179L    1       REMARK                                   
REVDAT   2   01-APR-03 179L    1       JRNL                                     
REVDAT   1   10-JUL-95 179L    0                                                
JRNL        AUTH   X.J.ZHANG,J.A.WOZNIAK,B.W.MATTHEWS                           
JRNL        TITL   PROTEIN FLEXIBILITY AND ADAPTABILITY SEEN IN 25 CRYSTAL      
JRNL        TITL 2 FORMS OF T4 LYSOZYME.                                        
JRNL        REF    J.MOL.BIOL.                   V. 250   527 1995              
JRNL        REFN                   ISSN 0022-2836                               
JRNL        PMID   7616572                                                      
REMARK   1                                                                      
REMARK   1 REFERENCE 1                                                          
REMARK   1  AUTH   L.H.WEAVER,B.W.MATTHEWS                                      
REMARK   1  TITL   STRUCTURE OF BACTERIOPHAGE T4 LYSOZYME REFINED AT 1.7        
REMARK   1  TITL 2 ANGSTROMS RESOLUTION                                         
REMARK   1  REF    J.MOL.BIOL.                   V. 193   189 1987              
REMARK   1  REFN                   ISSN 0022-2836                               
REMARK   2                                                                      
REMARK   2 RESOLUTION.    2.70 ANGSTROMS.                                       
REMARK   3                                                                      
REMARK   3 REFINEMENT.                                                          
REMARK   3   PROGRAM     : TNT                                                  
REMARK   3   AUTHORS     : TRONRUD,TEN EYCK,MATTHEWS                            
REMARK   3                                                                      
REMARK   3  DATA USED IN REFINEMENT.                                            
REMARK   3   RESOLUTION RANGE HIGH (ANGSTROMS) : 2.70                           
REMARK   3   RESOLUTION RANGE LOW  (ANGSTROMS) : 25.30                          
REMARK   3   DATA CUTOFF            (SIGMA(F)) : 0.000                          
REMARK   3   COMPLETENESS FOR RANGE        (%) : NULL                           
REMARK   3   NUMBER OF REFLECTIONS             : 6791                           
REMARK   3                                                                      
REMARK   3  USING DATA ABOVE SIGMA CUTOFF.                                      
REMARK   3   CROSS-VALIDATION METHOD          : NULL                            
REMARK   3   FREE R VALUE TEST SET SELECTION  : NULL                            
REMARK   3   R VALUE     (WORKING + TEST SET) : 0.232                           
REMARK   3   R VALUE            (WORKING SET) : NULL                            
REMARK   3   FREE R VALUE                     : NULL                            
REMARK   3   FREE R VALUE TEST SET SIZE   (%) : NULL                            
REMARK   3   FREE R VALUE TEST SET COUNT      : NULL                            
REMARK   3                                                                      
REMARK   3  USING ALL DATA, NO SIGMA CUTOFF.                                    
REMARK   3   R VALUE   (WORKING + TEST SET, NO CUTOFF) : NULL                   
REMARK   3   R VALUE          (WORKING SET, NO CUTOFF) : NULL                   
REMARK   3   FREE R VALUE                  (NO CUTOFF) : NULL                   
REMARK   3   FREE R VALUE TEST SET SIZE (%, NO CUTOFF) : NULL                   
REMARK   3   FREE R VALUE TEST SET COUNT   (NO CUTOFF) : NULL                   
REMARK   3   TOTAL NUMBER OF REFLECTIONS   (NO CUTOFF) : NULL                   
REMARK   3                                                                      
REMARK   3  NUMBER OF NON-HYDROGEN ATOMS USED IN REFINEMENT.                    
REMARK   3   PROTEIN ATOMS            : 1285                                    
REMARK   3   NUCLEIC ACID ATOMS       : 0                                       
REMARK   3   HETEROGEN ATOMS          : 0                                       
REMARK   3   SOLVENT ATOMS            : 6                                       
REMARK   3                                                                      
REMARK   3  WILSON B VALUE (FROM FCALC, A**2) : NULL                            
REMARK   3                                                                      
REMARK   3  RMS DEVIATIONS FROM IDEAL VALUES.    RMS    WEIGHT  COUNT           
REMARK   3   BOND LENGTHS                 (A) : 0.016 ; NULL  ; NULL            
REMARK   3   BOND ANGLES            (DEGREES) : 2.600 ; NULL  ; NULL            
REMARK   3   TORSION ANGLES         (DEGREES) : NULL  ; NULL  ; NULL            
REMARK   3   PSEUDOROTATION ANGLES  (DEGREES) : NULL  ; NULL  ; NULL            
REMARK   3   TRIGONAL CARBON PLANES       (A) : NULL  ; NULL  ; NULL            
REMARK   3   GENERAL PLANES               (A) : NULL  ; NULL  ; NULL            
REMARK   3   ISOTROPIC THERMAL FACTORS (A**2) : NULL  ; NULL  ; NULL            
REMARK   3   NON-BONDED CONTACTS          (A) : NULL  ; NULL  ; NULL            
REMARK   3                                                                      
REMARK   3  INCORRECT CHIRAL-CENTERS (COUNT) : NULL                             
REMARK   3                                                                      
REMARK   3  BULK SOLVENT MODELING.                                              
REMARK   3   METHOD USED : NULL                                                 
REMARK   3   KSOL        : NULL                                                 
REMARK   3   BSOL        : NULL                                                 
REMARK   3                                                                      
REMARK   3  RESTRAINT LIBRARIES.                                                
REMARK   3   STEREOCHEMISTRY : NULL                                             
REMARK   3   ISOTROPIC THERMAL FACTOR RESTRAINTS : NULL                         
REMARK   3                                                                      
REMARK   3  OTHER REFINEMENT REMARKS:                                           
REMARK   3  IT HAS BEEN DISCOVERED THAT THIS MODEL WAS                          
REMARK   3  CREATED BY ACCIDENTALLY, REFINING AGAINST A SET                     
REMARK   3  OF STRUCTURE FACTOR AMPLITUDES FROM A DIFFERENT                     
REMARK   3  CRYSTAL FORM OF THE SAME SPACE GROUP AND SIMILAR                    
REMARK   3  CELL CONSTANTS.  THE CELL CONSTANTS THAT SHOULD                     
REMARK   3  HAVE BEEN USED WITH THESE AMPLITUDES WERE ABOUT                     
REMARK   3  A=72.6A,B=72.6A,C=82.2A.                                            
REMARK   4                                                                      
REMARK   4 179L COMPLIES WITH FORMAT V. 3.30, 13-JUL-11                         
REMARK   5                                                                      
REMARK   5 THIS MODEL WAS CREATED BY MISTAKE. IT WAS ACCIDENTALLY REFINED       
REMARK   5 AGAINST A SET OF STRUCTURE FACTOR AMPLITUDES FROM A DIFFERENT        
REMARK   5 CRYSTAL FORM OF THE SAME SPACE GROUP AND SIMILAR CELL CONSTANTS.     
REMARK   5 THE CELL CONSTANTS THAT SHOULD HAVE BEEN USED WITH THESE AMPLITUDES  
REMARK   5 WERE ABOUT A=72.6A,B=72.6A,C=82.2A.                                  
REMARK 100                                                                      
REMARK 100 THIS ENTRY HAS BEEN PROCESSED BY BNL.                                
REMARK 200                                                                      
REMARK 200 EXPERIMENTAL DETAILS                                                 
REMARK 200  EXPERIMENT TYPE                : X-RAY DIFFRACTION                  
REMARK 200  DATE OF DATA COLLECTION        : 22-APR-92                          
REMARK 200  TEMPERATURE           (KELVIN) : 290                                
REMARK 200  PH                             : NULL                               
REMARK 200  NUMBER OF CRYSTALS USED        : 1                                  
REMARK 200                                                                      
REMARK 200  SYNCHROTRON              (Y/N) : N                                  
REMARK 200  RADIATION SOURCE               : ROTATING ANODE                     
REMARK 200  BEAMLINE                       : NULL                               
REMARK 200  X-RAY GENERATOR MODEL          : RIGAKU RU200                       
REMARK 200  MONOCHROMATIC OR LAUE    (M/L) : M                                  
REMARK 200  WAVELENGTH OR RANGE        (A) : 1.54                               
REMARK 200  MONOCHROMATOR                  : GRAPHITE                           
REMARK 200  OPTICS                         : NULL                               
REMARK 200                                                                      
REMARK 200  DETECTOR TYPE                  : HAMLIN MULTIWIRE                   
REMARK 200  DETECTOR MANUFACTURER          : XUONG-HAMLIN                       
REMARK 200  INTENSITY-INTEGRATION SOFTWARE : XUONG-HAMLIN                       
REMARK 200  DATA SCALING SOFTWARE          : ROTOVATA/AGROVATA                  
REMARK 200                                                                      
REMARK 200  NUMBER OF UNIQUE REFLECTIONS   : 6791                               
REMARK 200  RESOLUTION RANGE HIGH      (A) : 2.700                              
REMARK 200  RESOLUTION RANGE LOW       (A) : 25.300                             
REMARK 200  REJECTION CRITERIA  (SIGMA(I)) : NULL                               
REMARK 200                                                                      
REMARK 200 OVERALL.                                                             
REMARK 200  COMPLETENESS FOR RANGE     (%) : 87.0                               
REMARK 200  DATA REDUNDANCY                : NULL                               
REMARK 200  R MERGE                    (I) : NULL                               
REMARK 200  R SYM                      (I) : NULL                               
REMARK 200  <I/SIGMA(I)> FOR THE DATA SET  : NULL                               
REMARK 200                                                                      
REMARK 200 IN THE HIGHEST RESOLUTION SHELL.                                     
REMARK 200  HIGHEST RESOLUTION SHELL, RANGE HIGH (A) : NULL                     
REMARK 200  HIGHEST RESOLUTION SHELL, RANGE LOW  (A) : NULL                     
REMARK 200  COMPLETENESS FOR SHELL     (%) : NULL                               
REMARK 200  DATA REDUNDANCY IN SHELL       : NULL                               
REMARK 200  R MERGE FOR SHELL          (I) : NULL                               
REMARK 200  R SYM FOR SHELL            (I) : NULL                               
REMARK 200  <I/SIGMA(I)> FOR SHELL         : NULL                               
REMARK 200                                                                      
REMARK 200 DIFFRACTION PROTOCOL: SINGLE WAVELENGTH                              
REMARK 200 METHOD USED TO DETERMINE THE STRUCTURE: MOLECULAR REPLACEMENT        
REMARK 200 SOFTWARE USED: MRX                                                   
REMARK 200 STARTING MODEL: NULL                                                 
REMARK 200                                                                      
REMARK 200 REMARK: NULL                                                         
REMARK 280                                                                      
REMARK 280 CRYSTAL                                                              
REMARK 280 SOLVENT CONTENT, VS   (%): 65.32                                     
REMARK 280 MATTHEWS COEFFICIENT, VM (ANGSTROMS**3/DA): 3.55                     
REMARK 280                                                                      
REMARK 280 CRYSTALLIZATION CONDITIONS: NULL                                     
REMARK 290                                                                      
REMARK 290 CRYSTALLOGRAPHIC SYMMETRY                                            
REMARK 290 SYMMETRY OPERATORS FOR SPACE GROUP: P 42 2 2                         
REMARK 290                                                                      
REMARK 290      SYMOP   SYMMETRY                                                
REMARK 290     NNNMMM   OPERATOR                                                
REMARK 290       1555   X,Y,Z                                                   
REMARK 290       2555   -X,-Y,Z                                                 
REMARK 290       3555   -Y,X,Z+1/2                                              
REMARK 290       4555   Y,-X,Z+1/2                                              
REMARK 290       5555   -X,Y,-Z                                                 
REMARK 290       6555   X,-Y,-Z                                                 
REMARK 290       7555   Y,X,-Z+1/2                                              
REMARK 290       8555   -Y,-X,-Z+1/2                                            
REMARK 290                                                                      
REMARK 290     WHERE NNN -> OPERATOR NUMBER                                     
REMARK 290           MMM -> TRANSLATION VECTOR                                  
REMARK 290                                                                      
REMARK 290 CRYSTALLOGRAPHIC SYMMETRY TRANSFORMATIONS                            
REMARK 290 THE FOLLOWING TRANSFORMATIONS OPERATE ON THE ATOM/HETATM             
REMARK 290 RECORDS IN THIS ENTRY TO PRODUCE CRYSTALLOGRAPHICALLY                
REMARK 290 RELATED MOLECULES.                                                   
REMARK 290   SMTRY1   1  1.000000  0.000000  0.000000        0.00000            
REMARK 290   SMTRY2   1  0.000000  1.000000  0.000000        0.00000            
REMARK 290   SMTRY3   1  0.000000  0.000000  1.000000        0.00000            
REMARK 290   SMTRY1   2 -1.000000  0.000000  0.000000        0.00000            
REMARK 290   SMTRY2   2  0.000000 -1.000000  0.000000        0.00000            
REMARK 290   SMTRY3   2  0.000000  0.000000  1.000000        0.00000            
REMARK 290   SMTRY1   3  0.000000 -1.000000  0.000000        0.00000            
REMARK 290   SMTRY2   3  1.000000  0.000000  0.000000        0.00000            
REMARK 290   SMTRY3   3  0.000000  0.000000  1.000000       41.15000            
REMARK 290   SMTRY1   4  0.000000  1.000000  0.000000        0.00000            
REMARK 290   SMTRY2   4 -1.000000  0.000000  0.000000        0.00000            
REMARK 290   SMTRY3   4  0.000000  0.000000  1.000000       41.15000            
REMARK 290   SMTRY1   5 -1.000000  0.000000  0.000000        0.00000            
REMARK 290   SMTRY2   5  0.000000  1.000000  0.000000        0.00000            
REMARK 290   SMTRY3   5  0.000000  0.000000 -1.000000        0.00000            
REMARK 290   SMTRY1   6  1.000000  0.000000  0.000000        0.00000            
REMARK 290   SMTRY2   6  0.000000 -1.000000  0.000000        0.00000            
REMARK 290   SMTRY3   6  0.000000  0.000000 -1.000000        0.00000            
REMARK 290   SMTRY1   7  0.000000  1.000000  0.000000        0.00000            
REMARK 290   SMTRY2   7  1.000000  0.000000  0.000000        0.00000            
REMARK 290   SMTRY3   7  0.000000  0.000000 -1.000000       41.15000            
REMARK 290   SMTRY1   8  0.000000 -1.000000  0.000000        0.00000            
REMARK 290   SMTRY2   8 -1.000000  0.000000  0.000000        0.00000            
REMARK 290   SMTRY3   8  0.000000  0.000000 -1.000000       41.15000            
REMARK 290                                                                      
REMARK 290 REMARK: NULL                                                         
REMARK 300                                                                      
REMARK 300 BIOMOLECULE: 1                                                       
REMARK 300 SEE REMARK 350 FOR THE AUTHOR PROVIDED AND/OR PROGRAM                
REMARK 300 GENERATED ASSEMBLY INFORMATION FOR THE STRUCTURE IN                  
REMARK 300 THIS ENTRY. THE REMARK MAY ALSO PROVIDE INFORMATION ON               
REMARK 300 BURIED SURFACE AREA.                                                 
REMARK 350                                                                      
REMARK 350 COORDINATES FOR A COMPLETE MULTIMER REPRESENTING THE KNOWN           
REMARK 350 BIOLOGICALLY SIGNIFICANT OLIGOMERIZATION STATE OF THE                
REMARK 350 MOLECULE CAN BE GENERATED BY APPLYING BIOMT TRANSFORMATIONS          
REMARK 350 GIVEN BELOW.  BOTH NON-CRYSTALLOGRAPHIC AND                          
REMARK 350 CRYSTALLOGRAPHIC OPERATIONS ARE GIVEN.                               
REMARK 350                                                                      
REMARK 350 BIOMOLECULE: 1                                                       
REMARK 350 AUTHOR DETERMINED BIOLOGICAL UNIT: MONOMERIC                         
REMARK 350 APPLY THE FOLLOWING TO CHAINS: A                                     
REMARK 350   BIOMT1   1  1.000000  0.000000  0.000000        0.00000            
REMARK 350   BIOMT2   1  0.000000  1.000000  0.000000        0.00000            
REMARK 350   BIOMT3   1  0.000000  0.000000  1.000000        0.00000            
REMARK 465                                                                      
REMARK 465 MISSING RESIDUES                                                     
REMARK 465 THE FOLLOWING RESIDUES WERE NOT LOCATED IN THE                       
REMARK 465 EXPERIMENT. (M=MODEL NUMBER; RES=RESIDUE NAME; C=CHAIN               
REMARK 465 IDENTIFIER; SSSEQ=SEQUENCE NUMBER; I=INSERTION CODE.)                
REMARK 465                                                                      
REMARK 465   M RES C SSSEQI                                                     
REMARK 465     ASN A   163                                                      
REMARK 465     LEU A   164                                                      
REMARK 500                                                                      
REMARK 500 GEOMETRY AND STEREOCHEMISTRY                                         
REMARK 500 SUBTOPIC: CLOSE CONTACTS IN SAME ASYMMETRIC UNIT                     
REMARK 500                                                                      
REMARK 500 THE FOLLOWING ATOMS ARE IN CLOSE CONTACT.                            
REMARK 500                                                                      
REMARK 500  ATM1  RES C  SSEQI   ATM2  RES C  SSEQI           DISTANCE          
REMARK 500   OD1  ASP A    47     CG2  THR A    54              2.06            
REMARK 500                                                                      
REMARK 500 REMARK: NULL                                                         
REMARK 500                                                                      
REMARK 500 GEOMETRY AND STEREOCHEMISTRY                                         
REMARK 500 SUBTOPIC: COVALENT BOND LENGTHS                                      
REMARK 500                                                                      
REMARK 500 THE STEREOCHEMICAL PARAMETERS OF THE FOLLOWING RESIDUES              
REMARK 500 HAVE VALUES WHICH DEVIATE FROM EXPECTED VALUES BY MORE               
REMARK 500 THAN 6*RMSD (M=MODEL NUMBER; RES=RESIDUE NAME; C=CHAIN               
REMARK 500 IDENTIFIER; SSEQ=SEQUENCE NUMBER; I=INSERTION CODE).                 
REMARK 500                                                                      
REMARK 500 STANDARD TABLE:                                                      
REMARK 500 FORMAT: (10X,I3,1X,2(A3,1X,A1,I4,A1,1X,A4,3X),1X,F6.3)               
REMARK 500                                                                      
REMARK 500 EXPECTED VALUES PROTEIN: ENGH AND HUBER, 1999                        
REMARK 500 EXPECTED VALUES NUCLEIC ACID: CLOWNEY ET AL 1996                     
REMARK 500                                                                      
REMARK 500  M RES CSSEQI ATM1   RES CSSEQI ATM2   DEVIATION                     
REMARK 500    GLU A  11   CD    GLU A  11   OE1     0.071                       
REMARK 500    GLU A  45   CD    GLU A  45   OE2     0.079                       
REMARK 500    GLU A 108   CD    GLU A 108   OE1     0.067                       
REMARK 500                                                                      
REMARK 500 REMARK: NULL                                                         
REMARK 500                                                                      
REMARK 500 GEOMETRY AND STEREOCHEMISTRY                                         
REMARK 500 SUBTOPIC: COVALENT BOND ANGLES                                       
REMARK 500                                                                      
REMARK 500 THE STEREOCHEMICAL PARAMETERS OF THE FOLLOWING RESIDUES              
REMARK 500 HAVE VALUES WHICH DEVIATE FROM EXPECTED VALUES BY MORE               
REMARK 500 THAN 6*RMSD (M=MODEL NUMBER; RES=RESIDUE NAME; C=CHAIN               
REMARK 500 IDENTIFIER; SSEQ=SEQUENCE NUMBER; I=INSERTION CODE).                 
REMARK 500                                                                      
REMARK 500 STANDARD TABLE:                                                      
REMARK 500 FORMAT: (10X,I3,1X,A3,1X,A1,I4,A1,3(1X,A4,2X),12X,F5.1)              
REMARK 500                                                                      
REMARK 500 EXPECTED VALUES PROTEIN: ENGH AND HUBER, 1999                        
REMARK 500 EXPECTED VALUES NUCLEIC ACID: CLOWNEY ET AL 1996                     
REMARK 500                                                                      
REMARK 500  M RES CSSEQI ATM1   ATM2   ATM3                                     
REMARK 500    ASP A  10   CB  -  CG  -  OD1 ANGL. DEV. =   5.7 DEGREES          
REMARK 500    ASP A  20   CB  -  CG  -  OD1 ANGL. DEV. =  -8.4 DEGREES          
REMARK 500    PRO A  37   C   -  N   -  CD  ANGL. DEV. = -26.9 DEGREES          
REMARK 500    ASP A  47   CB  -  CG  -  OD1 ANGL. DEV. =   6.1 DEGREES          
REMARK 500    ASP A  61   CB  -  CG  -  OD1 ANGL. DEV. =  -5.4 DEGREES          
REMARK 500    ASP A  61   CB  -  CG  -  OD2 ANGL. DEV. =   5.8 DEGREES          
REMARK 500    ASP A  70   CB  -  CG  -  OD1 ANGL. DEV. =   6.1 DEGREES          
REMARK 500    ASP A  70   CB  -  CG  -  OD2 ANGL. DEV. =  -6.7 DEGREES          
REMARK 500    ARG A  80   NE  -  CZ  -  NH1 ANGL. DEV. =   3.6 DEGREES          
REMARK 500    PRO A  86   C   -  N   -  CD  ANGL. DEV. = -14.3 DEGREES          
REMARK 500    ASP A  92   CB  -  CG  -  OD2 ANGL. DEV. =  -5.8 DEGREES          
REMARK 500    ARG A  96   N   -  CA  -  CB  ANGL. DEV. =  11.2 DEGREES          
REMARK 500    ARG A 119   NE  -  CZ  -  NH1 ANGL. DEV. =   3.1 DEGREES          
REMARK 500    ARG A 148   NE  -  CZ  -  NH2 ANGL. DEV. =   3.1 DEGREES          
REMARK 500    ASP A 159   CB  -  CG  -  OD1 ANGL. DEV. =   5.9 DEGREES          
REMARK 500    ASP A 159   CB  -  CG  -  OD2 ANGL. DEV. =  -6.2 DEGREES          
REMARK 500                                                                      
REMARK 500 REMARK: NULL                                                         
REMARK 500                                                                      
REMARK 500 GEOMETRY AND STEREOCHEMISTRY                                         
REMARK 500 SUBTOPIC: TORSION ANGLES                                             
REMARK 500                                                                      
REMARK 500 TORSION ANGLES OUTSIDE THE EXPECTED RAMACHANDRAN REGIONS:            
REMARK 500 (M=MODEL NUMBER; RES=RESIDUE NAME; C=CHAIN IDENTIFIER;               
REMARK 500 SSEQ=SEQUENCE NUMBER; I=INSERTION CODE).                             
REMARK 500                                                                      
REMARK 500 STANDARD TABLE:                                                      
REMARK 500 FORMAT:(10X,I3,1X,A3,1X,A1,I4,A1,4X,F7.2,3X,F7.2)                    
REMARK 500                                                                      
REMARK 500 EXPECTED VALUES: GJ KLEYWEGT AND TA JONES (1996). PHI/PSI-           
REMARK 500 CHOLOGY: RAMACHANDRAN REVISITED. STRUCTURE 4, 1395 - 1400            
REMARK 500                                                                      
REMARK 500  M RES CSSEQI        PSI       PHI                                   
REMARK 500    LEU A   7       15.05    -63.26                                   
REMARK 500    ARG A  14      128.90   -174.85                                   
REMARK 500    ILE A  17      152.53    -41.74                                   
REMARK 500    ASP A  20     -154.11    -97.54                                   
REMARK 500    SER A  36     -166.19    -62.34                                   
REMARK 500    ARG A  52     -155.73   -174.41                                   
REMARK 500    ASN A  53       67.75   -111.30                                   
REMARK 500    ALA A  73       43.83    -69.74                                   
REMARK 500    ARG A  80       34.22    -94.82                                   
REMARK 500    LYS A  85      -38.22    -36.54                                   
REMARK 500    MET A 102      -72.01    -39.45                                   
REMARK 500    GLN A 105      -77.57    -86.11                                   
REMARK 500    PHE A 114       41.12    -89.31                                   
REMARK 500    ASN A 116      -87.85    -47.65                                   
REMARK 500    ARG A 119      -78.58    -55.44                                   
REMARK 500    MET A 120      -10.30    -43.56                                   
REMARK 500    GLN A 122      -16.95    -40.89                                   
REMARK 500    ARG A 125       69.81   -110.14                                   
REMARK 500    ALA A 146        0.06    -61.98                                   
REMARK 500                                                                      
REMARK 500 REMARK: NULL                                                         
REMARK 500                                                                      
REMARK 500 GEOMETRY AND STEREOCHEMISTRY                                         
REMARK 500 SUBTOPIC: CHIRAL CENTERS                                             
REMARK 500                                                                      
REMARK 500 UNEXPECTED CONFIGURATION OF THE FOLLOWING CHIRAL                     
REMARK 500 CENTER(S) USING IMPROPER CA--C--CB--N CHIRALITY                      
REMARK 500 FOR AMINO ACIDS AND C1'--O4'--N1(N9)--C2' FOR                        
REMARK 500 NUCLEIC ACIDS OR EQUIVALENT ANGLE                                    
REMARK 500 M=MODEL NUMBER; RES=RESIDUE NAME; C=CHAIN                            
REMARK 500 IDENTIFIER; SSEQ=SEQUENCE NUMBER; I=INSERTION CODE                   
REMARK 500                                                                      
REMARK 500 STANDARD TABLE:                                                      
REMARK 500 FORMAT: (10X,I3,1X,A3,1X,A1,I4,A1,6X,F5.1,6X,A1,10X,A1,3X,A16)       
REMARK 500                                                                      
REMARK 500  M RES CSSEQI    IMPROPER   EXPECTED   FOUND DETAILS                 
REMARK 500    GLU A  11        23.1      L          L   OUTSIDE RANGE           
REMARK 500    ARG A  14        16.2      L          L   OUTSIDE RANGE           
REMARK 500    TYR A  25        22.1      L          L   OUTSIDE RANGE           
REMARK 500    GLU A  62        22.5      L          L   OUTSIDE RANGE           
REMARK 500    LYS A  65        23.8      L          L   OUTSIDE RANGE           
REMARK 500    ASN A  68        24.5      L          L   OUTSIDE RANGE           
REMARK 500    LEU A  91        24.4      L          L   OUTSIDE RANGE           
REMARK 500    GLU A 108        23.4      L          L   OUTSIDE RANGE           
REMARK 500    MET A 120        21.6      L          L   OUTSIDE RANGE           
REMARK 500    CYS A 127        24.9      L          L   OUTSIDE RANGE           
REMARK 500    TRP A 158        25.0      L          L   OUTSIDE RANGE           
REMARK 500    ASP A 159        14.7      L          L   OUTSIDE RANGE           
REMARK 500                                                                      
REMARK 500 REMARK: NULL                                                         
REMARK 525                                                                      
REMARK 525 SOLVENT                                                              
REMARK 525                                                                      
REMARK 525 THE SOLVENT MOLECULES HAVE CHAIN IDENTIFIERS THAT                    
REMARK 525 INDICATE THE POLYMER CHAIN WITH WHICH THEY ARE MOST                  
REMARK 525 CLOSELY ASSOCIATED. THE REMARK LISTS ALL THE SOLVENT                 
REMARK 525 MOLECULES WHICH ARE MORE THAN 5A AWAY FROM THE                       
REMARK 525 NEAREST POLYMER CHAIN (M = MODEL NUMBER;                             
REMARK 525 RES=RESIDUE NAME; C=CHAIN IDENTIFIER; SSEQ=SEQUENCE                  
REMARK 525 NUMBER; I=INSERTION CODE):                                           
REMARK 525                                                                      
REMARK 525  M RES CSSEQI                                                        
REMARK 525    HOH A 170        DISTANCE =  5.31 ANGSTROMS                       
DBREF  179L A    1   164  UNP    P00720   LYS_BPT4         1    164             
SEQADV 179L THR A   54  UNP  P00720    CYS    54 ENGINEERED                     
SEQADV 179L ALA A   97  UNP  P00720    CYS    97 ENGINEERED                     
SEQADV 179L CYS A  127  UNP  P00720    ASP   127 ENGINEERED                     
SEQADV 179L CYS A  154  UNP  P00720    ARG   154 ENGINEERED                     
SEQRES   1 A  164  MET ASN ILE PHE GLU MET LEU ARG ILE ASP GLU GLY LEU          
SEQRES   2 A  164  ARG LEU LYS ILE TYR LYS ASP THR GLU GLY TYR TYR THR          
SEQRES   3 A  164  ILE GLY ILE GLY HIS LEU LEU THR LYS SER PRO SER LEU          
SEQRES   4 A  164  ASN ALA ALA LYS SER GLU LEU ASP LYS ALA ILE GLY ARG          
SEQRES   5 A  164  ASN THR ASN GLY VAL ILE THR LYS ASP GLU ALA GLU LYS          
SEQRES   6 A  164  LEU PHE ASN GLN ASP VAL ASP ALA ALA VAL ARG GLY ILE          
SEQRES   7 A  164  LEU ARG ASN ALA LYS LEU LYS PRO VAL TYR ASP SER LEU          
SEQRES   8 A  164  ASP ALA VAL ARG ARG ALA ALA LEU ILE ASN MET VAL PHE          
SEQRES   9 A  164  GLN MET GLY GLU THR GLY VAL ALA GLY PHE THR ASN SER          
SEQRES  10 A  164  LEU ARG MET LEU GLN GLN LYS ARG TRP CYS GLU ALA ALA          
SEQRES  11 A  164  VAL ASN LEU ALA LYS SER ARG TRP TYR ASN GLN THR PRO          
SEQRES  12 A  164  ASN ARG ALA LYS ARG VAL ILE THR THR PHE CYS THR GLY          
SEQRES  13 A  164  THR TRP ASP ALA TYR LYS ASN LEU                              
FORMUL   2  HOH   *6(H2 O)                                                      
HELIX    1  H1 ILE A    3  GLU A   11  1                                   9    
HELIX    2  H2 LEU A   39  ILE A   50  1                                  12    
HELIX    3  H3 LYS A   60  ARG A   80  1                                  21    
HELIX    4  H4 ALA A   82  SER A   90  1                                   9    
HELIX    5  H5 ALA A   93  MET A  106  1                                  14    
HELIX    6  H6 GLU A  108  GLY A  113  1SEE REF. 1 FOR DETAILS             6    
HELIX    7  H7 THR A  115  GLN A  123  1                                   9    
HELIX    8  H8 TRP A  126  ALA A  134  1                                   9    
HELIX    9  H9 ARG A  137  GLN A  141  1                                   5    
HELIX   10 H10 PRO A  143  THR A  155  1                                  13    
SHEET    1   A 2 TYR A  25  ILE A  27  0                                        
SHEET    2   A 2 HIS A  31  THR A  34 -1  N  THR A  34   O  TYR A  25           
SSBOND   1 CYS A  127    CYS A  154                          1555   2765  2.02  
CRYST1   80.000   80.000   82.300  90.00  90.00  90.00 P 42 2 2      8          
ORIGX1      1.000000  0.000000  0.000000        0.00000                         
ORIGX2      0.000000  1.000000  0.000000        0.00000                         
ORIGX3      0.000000  0.000000  1.000000        0.00000                         
SCALE1      0.012500  0.000000  0.000000        0.00000                         
SCALE2      0.000000  0.012500  0.000000        0.00000                         
SCALE3      0.000000  0.000000  0.012151        0.00000                         
ATOM      1  N   MET A   1     101.642  31.368  18.499  1.00 25.96           N  
ATOM      2  CA  MET A   1     100.625  30.967  19.443  1.00 27.79           C  
ATOM      3  C   MET A   1     100.060  29.582  19.182  1.00 28.90           C  
ATOM      4  O   MET A   1      99.563  29.269  18.097  1.00 32.00           O  
ATOM      5  CB  MET A   1      99.440  31.963  19.558  1.00 28.50           C  
ATOM      6  CG  MET A   1      98.809  31.915  20.952  1.00 28.90           C  
ATOM      7  SD  MET A   1      99.872  32.770  22.163  1.00 28.59           S  
ATOM      8  CE  MET A   1      99.588  34.396  21.450  1.00 22.74           C  
ATOM      9  N   ASN A   2     100.074  28.771  20.216  1.00 23.58           N  
ATOM     10  CA  ASN A   2      99.526  27.457  20.145  1.00 18.45           C  
ATOM     11  C   ASN A   2      99.348  27.123  21.568  1.00 16.98           C  
ATOM     12  O   ASN A   2      99.835  27.863  22.413  1.00 16.85           O  
ATOM     13  CB  ASN A   2     100.516  26.501  19.490  1.00 20.83           C  
ATOM     14  CG  ASN A   2     101.920  26.706  20.049  1.00 21.36           C  
ATOM     15  OD1 ASN A   2     102.107  26.798  21.267  1.00 23.48           O  
ATOM     16  ND2 ASN A   2     102.910  26.851  19.179  1.00 17.02           N  
ATOM     17  N   ILE A   3      98.670  26.045  21.849  1.00 19.96           N  
ATOM     18  CA  ILE A   3      98.486  25.668  23.240  1.00 20.25           C  
ATOM     19  C   ILE A   3      99.796  25.602  24.057  1.00 21.11           C  
ATOM     20  O   ILE A   3      99.922  26.357  24.998  1.00 21.81           O  
ATOM     21  CB  ILE A   3      97.600  24.446  23.382  1.00 17.67           C  
ATOM     22  CG1 ILE A   3      97.005  24.395  24.763  1.00 17.84           C  
ATOM     23  CG2 ILE A   3      98.351  23.164  23.081  1.00 17.93           C  
ATOM     24  CD1 ILE A   3      95.525  24.719  24.715  1.00 17.45           C  
ATOM     25  N   PHE A   4     100.779  24.758  23.655  1.00 20.92           N  
ATOM     26  CA  PHE A   4     102.079  24.620  24.335  1.00 19.17           C  
ATOM     27  C   PHE A   4     102.665  25.962  24.743  1.00 24.50           C  
ATOM     28  O   PHE A   4     103.456  26.023  25.674  1.00 30.66           O  
ATOM     29  CB  PHE A   4     103.174  23.805  23.567  1.00 15.49           C  
ATOM     30  CG  PHE A   4     103.015  22.292  23.536  1.00 14.08           C  
ATOM     31  CD1 PHE A   4     102.282  21.631  22.554  1.00 14.46           C  
ATOM     32  CD2 PHE A   4     103.631  21.484  24.481  1.00 17.01           C  
ATOM     33  CE1 PHE A   4     102.126  20.244  22.492  1.00 10.48           C  
ATOM     34  CE2 PHE A   4     103.499  20.094  24.436  1.00 16.51           C  
ATOM     35  CZ  PHE A   4     102.743  19.460  23.456  1.00 10.30           C  
ATOM     36  N   GLU A   5     102.288  27.061  24.081  1.00 22.47           N  
ATOM     37  CA  GLU A   5     102.851  28.347  24.492  1.00 20.60           C  
ATOM     38  C   GLU A   5     101.939  29.148  25.393  1.00 18.52           C  
ATOM     39  O   GLU A   5     102.392  30.075  26.028  1.00 18.00           O  
ATOM     40  CB  GLU A   5     103.153  29.262  23.330  1.00 26.75           C  
ATOM     41  CG  GLU A   5     104.466  28.997  22.647  1.00 44.37           C  
ATOM     42  CD  GLU A   5     104.387  29.377  21.174  1.00 64.86           C  
ATOM     43  OE1 GLU A   5     103.925  30.457  20.757  1.00 64.44           O  
ATOM     44  OE2 GLU A   5     104.770  28.441  20.389  1.00 71.84           O  
ATOM     45  N   MET A   6     100.640  28.847  25.379  1.00 18.68           N  
ATOM     46  CA  MET A   6      99.653  29.529  26.199  1.00 13.11           C  
ATOM     47  C   MET A   6      99.795  28.921  27.542  1.00 14.84           C  
ATOM     48  O   MET A   6     100.014  29.603  28.528  1.00 17.42           O  
ATOM     49  CB  MET A   6      98.261  29.182  25.672  1.00 11.66           C  
ATOM     50  CG  MET A   6      97.133  30.111  26.046  1.00 13.33           C  
ATOM     51  SD  MET A   6      95.577  29.229  25.842  1.00 17.80           S  
ATOM     52  CE  MET A   6      94.533  30.499  25.102  1.00 18.17           C  
ATOM     53  N   LEU A   7      99.757  27.597  27.564  1.00 12.69           N  
ATOM     54  CA  LEU A   7      99.899  26.938  28.819  1.00 17.43           C  
ATOM     55  C   LEU A   7     101.271  27.209  29.439  1.00 26.91           C  
ATOM     56  O   LEU A   7     101.633  26.516  30.371  1.00 31.95           O  
ATOM     57  CB  LEU A   7      99.608  25.423  28.794  1.00 13.01           C  
ATOM     58  CG  LEU A   7      98.157  24.968  28.539  1.00 14.41           C  
ATOM     59  CD1 LEU A   7      98.110  23.442  28.573  1.00 17.25           C  
ATOM     60  CD2 LEU A   7      97.143  25.469  29.577  1.00  9.40           C  
ATOM     61  N   ARG A   8     102.045  28.208  28.972  1.00 25.14           N  
ATOM     62  CA  ARG A   8     103.356  28.462  29.563  1.00 31.69           C  
ATOM     63  C   ARG A   8     103.559  29.904  29.971  1.00 22.56           C  
ATOM     64  O   ARG A   8     104.522  30.303  30.639  1.00 18.39           O  
ATOM     65  CB  ARG A   8     104.529  27.814  28.830  1.00 52.40           C  
ATOM     66  CG  ARG A   8     105.846  28.590  28.891  1.00 70.17           C  
ATOM     67  CD  ARG A   8     107.042  27.722  29.309  1.00 84.45           C  
ATOM     68  NE  ARG A   8     108.239  28.460  29.760  1.00 98.83           N  
ATOM     69  CZ  ARG A   8     108.257  29.408  30.714  1.00100.00           C  
ATOM     70  NH1 ARG A   8     107.146  29.785  31.366  1.00100.00           N  
ATOM     71  NH2 ARG A   8     109.429  29.981  31.019  1.00 99.10           N  
ATOM     72  N   ILE A   9     102.578  30.683  29.592  1.00 23.17           N  
ATOM     73  CA  ILE A   9     102.507  32.084  29.958  1.00 22.73           C  
ATOM     74  C   ILE A   9     101.504  32.152  31.095  1.00 27.93           C  
ATOM     75  O   ILE A   9     101.237  33.181  31.704  1.00 35.30           O  
ATOM     76  CB  ILE A   9     102.079  32.932  28.763  1.00 19.23           C  
ATOM     77  CG1 ILE A   9     103.292  33.093  27.839  1.00 19.79           C  
ATOM     78  CG2 ILE A   9     101.454  34.275  29.158  1.00 13.51           C  
ATOM     79  CD1 ILE A   9     103.171  34.229  26.825  1.00 17.08           C  
ATOM     80  N   ASP A  10     100.952  30.999  31.397  1.00 25.49           N  
ATOM     81  CA  ASP A  10     100.023  30.906  32.456  1.00 23.13           C  
ATOM     82  C   ASP A  10     100.630  30.089  33.611  1.00 28.22           C  
ATOM     83  O   ASP A  10     100.211  30.236  34.757  1.00 33.60           O  
ATOM     84  CB  ASP A  10      98.667  30.345  31.951  1.00 19.08           C  
ATOM     85  CG  ASP A  10      97.816  31.294  31.151  1.00 20.41           C  
ATOM     86  OD1 ASP A  10      97.867  32.495  31.253  1.00 24.63           O  
ATOM     87  OD2 ASP A  10      96.957  30.700  30.379  1.00 22.59           O  
ATOM     88  N   GLU A  11     101.650  29.260  33.353  1.00 24.53           N  
ATOM     89  CA  GLU A  11     102.194  28.447  34.441  1.00 23.99           C  
ATOM     90  C   GLU A  11     103.627  28.679  34.931  1.00 21.13           C  
ATOM     91  O   GLU A  11     103.972  28.337  36.066  1.00 25.72           O  
ATOM     92  CB  GLU A  11     101.836  26.953  34.304  1.00 30.96           C  
ATOM     93  CG  GLU A  11     100.402  26.704  33.782  1.00 35.17           C  
ATOM     94  CD  GLU A  11      99.406  26.242  34.839  1.00 37.45           C  
ATOM     95  OE1 GLU A  11      99.741  26.616  36.063  1.00 39.55           O  
ATOM     96  OE2 GLU A  11      98.355  25.653  34.572  1.00 35.12           O  
ATOM     97  N   GLY A  12     104.487  29.236  34.121  1.00 20.59           N  
ATOM     98  CA  GLY A  12     105.848  29.471  34.587  1.00 22.51           C  
ATOM     99  C   GLY A  12     106.666  28.218  34.844  1.00 24.87           C  
ATOM    100  O   GLY A  12     106.090  27.160  35.063  1.00 28.86           O  
ATOM    101  N   LEU A  13     108.014  28.415  34.896  1.00 27.78           N  
ATOM    102  CA  LEU A  13     109.095  27.404  35.093  1.00 29.01           C  
ATOM    103  C   LEU A  13     109.790  27.274  36.470  1.00 34.44           C  
ATOM    104  O   LEU A  13     110.048  28.259  37.168  1.00 38.78           O  
ATOM    105  CB  LEU A  13     110.192  27.666  34.081  1.00 24.53           C  
ATOM    106  CG  LEU A  13     111.396  26.812  34.331  1.00 21.10           C  
ATOM    107  CD1 LEU A  13     111.295  25.471  33.575  1.00 13.66           C  
ATOM    108  CD2 LEU A  13     112.558  27.613  33.799  1.00 23.18           C  
ATOM    109  N   ARG A  14     110.141  26.014  36.834  1.00 35.17           N  
ATOM    110  CA  ARG A  14     110.806  25.650  38.109  1.00 30.85           C  
ATOM    111  C   ARG A  14     111.234  24.197  38.295  1.00 26.48           C  
ATOM    112  O   ARG A  14     110.482  23.247  38.115  1.00 21.52           O  
ATOM    113  CB  ARG A  14     110.471  26.414  39.394  1.00 39.20           C  
ATOM    114  CG  ARG A  14     109.000  26.515  39.725  1.00 51.95           C  
ATOM    115  CD  ARG A  14     108.591  27.933  40.106  1.00 68.99           C  
ATOM    116  NE  ARG A  14     108.415  28.140  41.557  1.00 83.83           N  
ATOM    117  CZ  ARG A  14     108.019  29.292  42.108  1.00 95.85           C  
ATOM    118  NH1 ARG A  14     107.732  30.383  41.373  1.00 95.93           N  
ATOM    119  NH2 ARG A  14     107.900  29.365  43.432  1.00 98.30           N  
ATOM    120  N   LEU A  15     112.509  24.087  38.671  1.00 32.20           N  
ATOM    121  CA  LEU A  15     113.304  22.872  38.853  1.00 30.79           C  
ATOM    122  C   LEU A  15     113.281  22.241  40.231  1.00 35.76           C  
ATOM    123  O   LEU A  15     113.999  21.263  40.477  1.00 36.61           O  
ATOM    124  CB  LEU A  15     114.775  23.158  38.474  1.00 29.13           C  
ATOM    125  CG  LEU A  15     114.885  24.051  37.243  1.00 32.22           C  
ATOM    126  CD1 LEU A  15     116.320  24.207  36.781  1.00 30.84           C  
ATOM    127  CD2 LEU A  15     114.065  23.429  36.115  1.00 37.62           C  
ATOM    128  N   LYS A  16     112.463  22.779  41.134  1.00 38.52           N  
ATOM    129  CA  LYS A  16     112.391  22.235  42.470  1.00 42.78           C  
ATOM    130  C   LYS A  16     110.964  22.253  42.979  1.00 34.58           C  
ATOM    131  O   LYS A  16     110.214  23.218  42.708  1.00 32.96           O  
ATOM    132  CB  LYS A  16     113.348  22.953  43.416  1.00 60.37           C  
ATOM    133  CG  LYS A  16     112.774  23.231  44.805  1.00 75.54           C  
ATOM    134  CD  LYS A  16     113.350  22.333  45.912  1.00 76.45           C  
ATOM    135  CE  LYS A  16     112.514  22.286  47.199  1.00 80.89           C  
ATOM    136  NZ  LYS A  16     112.918  23.271  48.221  1.00 80.56           N  
ATOM    137  N   ILE A  17     110.611  21.189  43.729  1.00 32.00           N  
ATOM    138  CA  ILE A  17     109.276  21.045  44.309  1.00 30.08           C  
ATOM    139  C   ILE A  17     108.708  22.341  44.899  1.00 35.61           C  
ATOM    140  O   ILE A  17     109.447  23.231  45.353  1.00 34.08           O  
ATOM    141  CB  ILE A  17     109.153  19.917  45.321  1.00 23.40           C  
ATOM    142  CG1 ILE A  17     109.833  18.624  44.856  1.00 22.66           C  
ATOM    143  CG2 ILE A  17     107.675  19.695  45.622  1.00 21.21           C  
ATOM    144  CD1 ILE A  17     108.980  17.406  45.175  1.00 24.78           C  
ATOM    145  N   TYR A  18     107.375  22.450  44.917  1.00 38.49           N  
ATOM    146  CA  TYR A  18     106.775  23.667  45.450  1.00 43.42           C  
ATOM    147  C   TYR A  18     105.236  23.634  45.514  1.00 43.21           C  
ATOM    148  O   TYR A  18     104.586  22.686  45.058  1.00 41.77           O  
ATOM    149  CB  TYR A  18     107.325  24.934  44.752  1.00 48.36           C  
ATOM    150  CG  TYR A  18     106.684  25.114  43.400  1.00 52.70           C  
ATOM    151  CD1 TYR A  18     106.757  24.113  42.427  1.00 54.24           C  
ATOM    152  CD2 TYR A  18     105.945  26.266  43.123  1.00 53.42           C  
ATOM    153  CE1 TYR A  18     106.113  24.268  41.196  1.00 55.37           C  
ATOM    154  CE2 TYR A  18     105.290  26.438  41.901  1.00 53.40           C  
ATOM    155  CZ  TYR A  18     105.379  25.432  40.936  1.00 55.46           C  
ATOM    156  OH  TYR A  18     104.740  25.616  39.725  1.00 57.83           O  
ATOM    157  N   LYS A  19     104.653  24.681  46.114  1.00 45.44           N  
ATOM    158  CA  LYS A  19     103.200  24.754  46.309  1.00 55.43           C  
ATOM    159  C   LYS A  19     102.487  25.796  45.438  1.00 51.61           C  
ATOM    160  O   LYS A  19     103.055  26.871  45.210  1.00 57.25           O  
ATOM    161  CB  LYS A  19     102.814  24.878  47.791  1.00 69.25           C  
ATOM    162  CG  LYS A  19     103.941  24.496  48.758  1.00 81.62           C  
ATOM    163  CD  LYS A  19     103.489  24.382  50.209  1.00 90.10           C  
ATOM    164  CE  LYS A  19     103.349  22.943  50.688  1.00 98.76           C  
ATOM    165  NZ  LYS A  19     102.903  22.850  52.095  1.00100.00           N  
ATOM    166  N   ASP A  20     101.232  25.467  44.978  1.00 46.19           N  
ATOM    167  CA  ASP A  20     100.420  26.324  44.092  1.00 46.62           C  
ATOM    168  C   ASP A  20      99.342  27.220  44.695  1.00 50.82           C  
ATOM    169  O   ASP A  20      99.405  27.666  45.849  1.00 56.54           O  
ATOM    170  CB  ASP A  20      99.770  25.547  42.942  1.00 47.97           C  
ATOM    171  CG  ASP A  20      98.547  24.813  43.374  1.00 47.42           C  
ATOM    172  OD1 ASP A  20      98.704  24.367  44.593  1.00 46.54           O  
ATOM    173  OD2 ASP A  20      97.503  24.790  42.722  1.00 45.62           O  
ATOM    174  N   THR A  21      98.349  27.501  43.823  1.00 50.55           N  
ATOM    175  CA  THR A  21      97.167  28.307  44.104  1.00 54.89           C  
ATOM    176  C   THR A  21      96.391  27.803  45.316  1.00 48.96           C  
ATOM    177  O   THR A  21      95.659  28.560  45.940  1.00 44.21           O  
ATOM    178  CB  THR A  21      96.239  28.456  42.881  1.00 57.69           C  
ATOM    179  OG1 THR A  21      96.882  29.202  41.854  1.00 64.23           O  
ATOM    180  CG2 THR A  21      94.995  29.209  43.305  1.00 56.92           C  
ATOM    181  N   GLU A  22      96.593  26.516  45.633  1.00 50.13           N  
ATOM    182  CA  GLU A  22      96.004  25.816  46.785  1.00 53.89           C  
ATOM    183  C   GLU A  22      97.016  24.915  47.532  1.00 51.37           C  
ATOM    184  O   GLU A  22      96.617  23.894  48.121  1.00 50.19           O  
ATOM    185  CB  GLU A  22      94.766  24.961  46.441  1.00 60.44           C  
ATOM    186  CG  GLU A  22      94.371  25.007  44.957  1.00 69.44           C  
ATOM    187  CD  GLU A  22      93.253  25.976  44.747  1.00 79.07           C  
ATOM    188  OE1 GLU A  22      93.698  27.216  44.751  1.00 85.68           O  
ATOM    189  OE2 GLU A  22      92.065  25.645  44.661  1.00 80.09           O  
ATOM    190  N   GLY A  23      98.314  25.287  47.473  1.00 51.84           N  
ATOM    191  CA  GLY A  23      99.428  24.578  48.114  1.00 52.78           C  
ATOM    192  C   GLY A  23      99.519  23.040  47.952  1.00 52.30           C  
ATOM    193  O   GLY A  23      99.740  22.334  48.966  1.00 54.52           O  
ATOM    194  N   TYR A  24      99.373  22.542  46.680  1.00 47.26           N  
ATOM    195  CA  TYR A  24      99.499  21.104  46.363  1.00 46.31           C  
ATOM    196  C   TYR A  24     100.927  20.709  45.838  1.00 44.51           C  
ATOM    197  O   TYR A  24     101.667  21.560  45.287  1.00 46.10           O  
ATOM    198  CB  TYR A  24      98.372  20.563  45.434  1.00 49.04           C  
ATOM    199  CG  TYR A  24      96.889  20.758  45.799  1.00 54.41           C  
ATOM    200  CD1 TYR A  24      96.443  21.355  46.992  1.00 55.76           C  
ATOM    201  CD2 TYR A  24      95.908  20.339  44.898  1.00 57.49           C  
ATOM    202  CE1 TYR A  24      95.077  21.505  47.254  1.00 58.38           C  
ATOM    203  CE2 TYR A  24      94.540  20.489  45.125  1.00 58.46           C  
ATOM    204  CZ  TYR A  24      94.126  21.089  46.325  1.00 60.15           C  
ATOM    205  OH  TYR A  24      92.774  21.214  46.550  1.00 62.37           O  
ATOM    206  N   TYR A  25     101.336  19.422  45.987  1.00 38.29           N  
ATOM    207  CA  TYR A  25     102.654  19.017  45.527  1.00 38.92           C  
ATOM    208  C   TYR A  25     102.922  19.194  44.054  1.00 34.07           C  
ATOM    209  O   TYR A  25     102.245  18.647  43.192  1.00 32.01           O  
ATOM    210  CB  TYR A  25     103.215  17.784  46.208  1.00 49.56           C  
ATOM    211  CG  TYR A  25     103.461  18.246  47.601  1.00 58.91           C  
ATOM    212  CD1 TYR A  25     103.839  19.582  47.789  1.00 61.01           C  
ATOM    213  CD2 TYR A  25     103.280  17.440  48.721  1.00 63.84           C  
ATOM    214  CE1 TYR A  25     104.036  20.104  49.061  1.00 65.48           C  
ATOM    215  CE2 TYR A  25     103.503  17.933  49.998  1.00 66.54           C  
ATOM    216  CZ  TYR A  25     103.892  19.274  50.170  1.00 68.57           C  
ATOM    217  OH  TYR A  25     104.074  19.772  51.435  1.00 72.72           O  
ATOM    218  N   THR A  26     103.897  20.021  43.742  1.00 35.51           N  
ATOM    219  CA  THR A  26     104.118  20.296  42.335  1.00 41.24           C  
ATOM    220  C   THR A  26     105.558  20.599  41.862  1.00 37.51           C  
ATOM    221  O   THR A  26     106.454  20.875  42.663  1.00 35.20           O  
ATOM    222  CB  THR A  26     103.106  21.380  41.912  1.00 43.17           C  
ATOM    223  OG1 THR A  26     101.783  20.915  42.194  1.00 39.01           O  
ATOM    224  CG2 THR A  26     103.275  21.764  40.436  1.00 45.86           C  
ATOM    225  N   ILE A  27     105.764  20.495  40.531  1.00 33.31           N  
ATOM    226  CA  ILE A  27     107.092  20.713  39.957  1.00 33.54           C  
ATOM    227  C   ILE A  27     107.106  20.959  38.444  1.00 32.03           C  
ATOM    228  O   ILE A  27     106.216  20.559  37.701  1.00 34.05           O  
ATOM    229  CB  ILE A  27     107.995  19.533  40.268  1.00 33.01           C  
ATOM    230  CG1 ILE A  27     109.394  19.800  39.677  1.00 33.77           C  
ATOM    231  CG2 ILE A  27     107.337  18.294  39.651  1.00 31.91           C  
ATOM    232  CD1 ILE A  27     110.574  19.121  40.391  1.00 32.69           C  
ATOM    233  N   GLY A  28     108.138  21.619  37.973  1.00 26.87           N  
ATOM    234  CA  GLY A  28     108.229  21.890  36.567  1.00 27.33           C  
ATOM    235  C   GLY A  28     107.171  22.867  36.037  1.00 30.86           C  
ATOM    236  O   GLY A  28     107.171  24.049  36.357  1.00 30.85           O  
ATOM    237  N   ILE A  29     106.286  22.382  35.161  1.00 33.58           N  
ATOM    238  CA  ILE A  29     105.270  23.227  34.535  1.00 30.05           C  
ATOM    239  C   ILE A  29     103.856  22.676  34.642  1.00 27.43           C  
ATOM    240  O   ILE A  29     103.311  22.094  33.671  1.00 21.89           O  
ATOM    241  CB  ILE A  29     105.545  23.467  33.044  1.00 28.84           C  
ATOM    242  CG1 ILE A  29     107.018  23.341  32.672  1.00 25.47           C  
ATOM    243  CG2 ILE A  29     105.008  24.815  32.589  1.00 27.21           C  
ATOM    244  CD1 ILE A  29     107.333  23.975  31.320  1.00 16.01           C  
ATOM    245  N   GLY A  30     103.270  22.902  35.811  1.00 26.76           N  
ATOM    246  CA  GLY A  30     101.917  22.473  36.079  1.00 21.99           C  
ATOM    247  C   GLY A  30     101.816  20.992  36.355  1.00 23.64           C  
ATOM    248  O   GLY A  30     100.713  20.469  36.357  1.00 26.91           O  
ATOM    249  N   HIS A  31     102.947  20.301  36.588  1.00 22.38           N  
ATOM    250  CA  HIS A  31     102.869  18.888  36.871  1.00 23.44           C  
ATOM    251  C   HIS A  31     102.492  18.626  38.299  1.00 29.75           C  
ATOM    252  O   HIS A  31     103.302  18.778  39.227  1.00 30.38           O  
ATOM    253  CB  HIS A  31     104.109  18.067  36.568  1.00 24.89           C  
ATOM    254  CG  HIS A  31     103.794  16.596  36.602  1.00 29.36           C  
ATOM    255  ND1 HIS A  31     102.747  16.038  35.852  1.00 31.12           N  
ATOM    256  CD2 HIS A  31     104.375  15.592  37.299  1.00 27.69           C  
ATOM    257  CE1 HIS A  31     102.741  14.739  36.090  1.00 24.00           C  
ATOM    258  NE2 HIS A  31     103.702  14.445  36.960  1.00 23.97           N  
ATOM    259  N   LEU A  32     101.246  18.203  38.455  1.00 32.92           N  
ATOM    260  CA  LEU A  32     100.731  17.887  39.753  1.00 39.79           C  
ATOM    261  C   LEU A  32     101.214  16.512  40.285  1.00 39.14           C  
ATOM    262  O   LEU A  32     100.721  15.438  39.856  1.00 37.15           O  
ATOM    263  CB  LEU A  32      99.196  18.021  39.743  1.00 38.45           C  
ATOM    264  CG  LEU A  32      98.610  18.330  41.129  1.00 39.47           C  
ATOM    265  CD1 LEU A  32      97.152  18.796  41.019  1.00 35.97           C  
ATOM    266  CD2 LEU A  32      98.707  17.089  42.021  1.00 44.60           C  
ATOM    267  N   LEU A  33     102.189  16.561  41.233  1.00 40.12           N  
ATOM    268  CA  LEU A  33     102.756  15.365  41.863  1.00 37.16           C  
ATOM    269  C   LEU A  33     101.768  14.580  42.703  1.00 42.89           C  
ATOM    270  O   LEU A  33     101.675  13.372  42.560  1.00 42.76           O  
ATOM    271  CB  LEU A  33     103.965  15.674  42.724  1.00 27.80           C  
ATOM    272  CG  LEU A  33     105.181  15.938  41.861  1.00 20.88           C  
ATOM    273  CD1 LEU A  33     106.116  16.890  42.607  1.00 19.15           C  
ATOM    274  CD2 LEU A  33     105.845  14.603  41.526  1.00 14.71           C  
ATOM    275  N   THR A  34     101.018  15.253  43.593  1.00 47.93           N  
ATOM    276  CA  THR A  34     100.070  14.533  44.462  1.00 46.85           C  
ATOM    277  C   THR A  34      99.078  15.400  45.322  1.00 53.65           C  
ATOM    278  O   THR A  34      99.283  16.605  45.586  1.00 55.72           O  
ATOM    279  CB  THR A  34     100.838  13.469  45.297  1.00 42.92           C  
ATOM    280  OG1 THR A  34      99.958  12.536  45.902  1.00 41.26           O  
ATOM    281  CG2 THR A  34     101.742  14.129  46.338  1.00 42.40           C  
ATOM    282  N   LYS A  35      97.981  14.736  45.780  1.00 57.90           N  
ATOM    283  CA  LYS A  35      96.824  15.278  46.572  1.00 58.17           C  
ATOM    284  C   LYS A  35      97.060  15.701  48.055  1.00 61.05           C  
ATOM    285  O   LYS A  35      96.649  16.794  48.513  1.00 59.74           O  
ATOM    286  CB  LYS A  35      95.646  14.291  46.508  1.00 53.04           C  
ATOM    287  CG  LYS A  35      94.388  14.910  45.924  1.00 46.90           C  
ATOM    288  CD  LYS A  35      94.359  16.430  46.093  1.00 48.74           C  
ATOM    289  CE  LYS A  35      93.462  17.123  45.088  1.00 46.25           C  
ATOM    290  NZ  LYS A  35      92.858  16.153  44.163  1.00 50.20           N  
ATOM    291  N   SER A  36      97.690  14.788  48.814  1.00 62.56           N  
ATOM    292  CA  SER A  36      98.012  15.000  50.222  1.00 61.35           C  
ATOM    293  C   SER A  36      98.992  16.189  50.484  1.00 54.99           C  
ATOM    294  O   SER A  36      99.231  17.059  49.612  1.00 49.73           O  
ATOM    295  CB  SER A  36      98.434  13.680  50.894  1.00 62.05           C  
ATOM    296  OG  SER A  36      99.693  13.229  50.412  1.00 65.42           O  
ATOM    297  N   PRO A  37      99.534  16.227  51.728  1.00 54.83           N  
ATOM    298  CA  PRO A  37     100.478  17.257  52.166  1.00 53.97           C  
ATOM    299  C   PRO A  37     101.746  16.656  52.794  1.00 53.31           C  
ATOM    300  O   PRO A  37     102.215  17.079  53.868  1.00 53.92           O  
ATOM    301  CB  PRO A  37      99.749  18.136  53.194  1.00 52.57           C  
ATOM    302  CG  PRO A  37      98.489  17.373  53.596  1.00 51.66           C  
ATOM    303  CD  PRO A  37      98.308  16.241  52.587  1.00 52.76           C  
ATOM    304  N   SER A  38     102.319  15.665  52.105  1.00 52.54           N  
ATOM    305  CA  SER A  38     103.545  15.045  52.583  1.00 50.78           C  
ATOM    306  C   SER A  38     104.590  14.954  51.488  1.00 42.29           C  
ATOM    307  O   SER A  38     104.507  14.039  50.661  1.00 40.90           O  
ATOM    308  CB  SER A  38     103.294  13.662  53.193  1.00 53.99           C  
ATOM    309  OG  SER A  38     104.393  12.773  52.996  1.00 54.37           O  
ATOM    310  N   LEU A  39     105.546  15.894  51.495  1.00 38.67           N  
ATOM    311  CA  LEU A  39     106.637  15.925  50.528  1.00 43.73           C  
ATOM    312  C   LEU A  39     107.192  14.530  50.213  1.00 43.52           C  
ATOM    313  O   LEU A  39     107.607  14.224  49.096  1.00 43.51           O  
ATOM    314  CB  LEU A  39     107.779  16.760  51.088  1.00 53.18           C  
ATOM    315  CG  LEU A  39     108.358  17.712  50.074  1.00 70.04           C  
ATOM    316  CD1 LEU A  39     107.467  18.949  50.016  1.00 70.79           C  
ATOM    317  CD2 LEU A  39     109.789  18.096  50.457  1.00 66.12           C  
ATOM    318  N   ASN A  40     107.175  13.672  51.229  1.00 46.60           N  
ATOM    319  CA  ASN A  40     107.655  12.295  51.172  1.00 54.11           C  
ATOM    320  C   ASN A  40     107.136  11.461  49.982  1.00 51.95           C  
ATOM    321  O   ASN A  40     107.930  10.871  49.228  1.00 53.83           O  
ATOM    322  CB  ASN A  40     107.379  11.577  52.517  1.00 64.14           C  
ATOM    323  CG  ASN A  40     108.617  11.015  53.198  1.00 69.91           C  
ATOM    324  OD1 ASN A  40     109.349  10.204  52.600  1.00 70.21           O  
ATOM    325  ND2 ASN A  40     108.813  11.401  54.467  1.00 70.17           N  
ATOM    326  N   ALA A  41     105.799  11.369  49.842  1.00 48.78           N  
ATOM    327  CA  ALA A  41     105.207  10.602  48.746  1.00 47.80           C  
ATOM    328  C   ALA A  41     105.338  11.351  47.406  1.00 49.78           C  
ATOM    329  O   ALA A  41     105.505  10.721  46.343  1.00 49.67           O  
ATOM    330  CB  ALA A  41     103.774  10.174  49.045  1.00 46.83           C  
ATOM    331  N   ALA A  42     105.229  12.709  47.484  1.00 47.21           N  
ATOM    332  CA  ALA A  42     105.384  13.570  46.323  1.00 42.63           C  
ATOM    333  C   ALA A  42     106.788  13.291  45.789  1.00 43.33           C  
ATOM    334  O   ALA A  42     107.026  13.104  44.593  1.00 42.37           O  
ATOM    335  CB  ALA A  42     105.152  15.044  46.657  1.00 36.58           C  
ATOM    336  N   LYS A  43     107.713  13.166  46.736  1.00 42.82           N  
ATOM    337  CA  LYS A  43     109.088  12.862  46.432  1.00 41.59           C  
ATOM    338  C   LYS A  43     109.110  11.471  45.888  1.00 38.20           C  
ATOM    339  O   LYS A  43     109.788  11.181  44.901  1.00 41.88           O  
ATOM    340  CB  LYS A  43     109.958  12.938  47.683  1.00 52.83           C  
ATOM    341  CG  LYS A  43     111.185  13.832  47.537  1.00 64.05           C  
ATOM    342  CD  LYS A  43     111.688  14.419  48.852  1.00 77.30           C  
ATOM    343  CE  LYS A  43     112.943  13.719  49.364  1.00 88.88           C  
ATOM    344  NZ  LYS A  43     113.454  14.266  50.634  1.00 96.13           N  
ATOM    345  N   SER A  44     108.331  10.626  46.565  1.00 37.80           N  
ATOM    346  CA  SER A  44     108.160   9.202  46.259  1.00 46.87           C  
ATOM    347  C   SER A  44     107.586   8.978  44.861  1.00 41.43           C  
ATOM    348  O   SER A  44     107.767   7.941  44.205  1.00 36.31           O  
ATOM    349  CB  SER A  44     107.248   8.544  47.293  1.00 52.79           C  
ATOM    350  OG  SER A  44     107.782   7.307  47.729  1.00 57.89           O  
ATOM    351  N   GLU A  45     106.875   9.996  44.428  1.00 42.74           N  
ATOM    352  CA  GLU A  45     106.230  10.019  43.145  1.00 39.54           C  
ATOM    353  C   GLU A  45     107.172  10.383  42.035  1.00 32.05           C  
ATOM    354  O   GLU A  45     107.351   9.617  41.106  1.00 31.71           O  
ATOM    355  CB  GLU A  45     105.120  11.053  43.237  1.00 42.27           C  
ATOM    356  CG  GLU A  45     103.937  10.481  44.027  1.00 42.63           C  
ATOM    357  CD  GLU A  45     103.176   9.638  43.076  1.00 45.59           C  
ATOM    358  OE1 GLU A  45     102.975  10.034  41.929  1.00 46.43           O  
ATOM    359  OE2 GLU A  45     102.899   8.424  43.545  1.00 46.51           O  
ATOM    360  N   LEU A  46     107.730  11.576  42.164  1.00 28.90           N  
ATOM    361  CA  LEU A  46     108.642  12.110  41.216  1.00 29.81           C  
ATOM    362  C   LEU A  46     109.676  11.104  40.791  1.00 33.44           C  
ATOM    363  O   LEU A  46     110.167  11.253  39.706  1.00 40.57           O  
ATOM    364  CB  LEU A  46     109.315  13.409  41.707  1.00 33.76           C  
ATOM    365  CG  LEU A  46     110.124  14.163  40.619  1.00 42.67           C  
ATOM    366  CD1 LEU A  46     109.242  15.098  39.801  1.00 41.51           C  
ATOM    367  CD2 LEU A  46     111.221  15.018  41.253  1.00 42.02           C  
ATOM    368  N   ASP A  47     110.020  10.077  41.604  1.00 35.02           N  
ATOM    369  CA  ASP A  47     111.067   9.065  41.248  1.00 36.81           C  
ATOM    370  C   ASP A  47     110.536   7.795  40.551  1.00 34.24           C  
ATOM    371  O   ASP A  47     111.290   6.978  39.968  1.00 30.50           O  
ATOM    372  CB  ASP A  47     111.943   8.632  42.460  1.00 44.21           C  
ATOM    373  CG  ASP A  47     112.608   9.726  43.279  1.00 52.21           C  
ATOM    374  OD1 ASP A  47     113.264  10.643  42.804  1.00 54.95           O  
ATOM    375  OD2 ASP A  47     112.473   9.551  44.570  1.00 54.67           O  
ATOM    376  N   LYS A  48     109.216   7.609  40.680  1.00 37.36           N  
ATOM    377  CA  LYS A  48     108.492   6.494  40.083  1.00 42.64           C  
ATOM    378  C   LYS A  48     108.524   6.745  38.615  1.00 34.36           C  
ATOM    379  O   LYS A  48     109.028   5.944  37.849  1.00 31.10           O  
ATOM    380  CB  LYS A  48     107.036   6.495  40.547  1.00 48.36           C  
ATOM    381  CG  LYS A  48     106.447   5.090  40.754  1.00 59.31           C  
ATOM    382  CD  LYS A  48     105.364   4.981  41.840  1.00 55.82           C  
ATOM    383  CE  LYS A  48     104.565   6.264  42.082  1.00 59.64           C  
ATOM    384  NZ  LYS A  48     103.097   6.067  42.096  1.00 50.75           N  
ATOM    385  N   ALA A  49     108.019   7.944  38.324  1.00 32.22           N  
ATOM    386  CA  ALA A  49     107.966   8.565  37.035  1.00 29.74           C  
ATOM    387  C   ALA A  49     109.346   8.680  36.393  1.00 36.32           C  
ATOM    388  O   ALA A  49     109.613   8.037  35.377  1.00 41.55           O  
ATOM    389  CB  ALA A  49     107.450   9.975  37.218  1.00 25.37           C  
ATOM    390  N   ILE A  50     110.202   9.554  36.968  1.00 35.18           N  
ATOM    391  CA  ILE A  50     111.558   9.850  36.485  1.00 29.46           C  
ATOM    392  C   ILE A  50     112.503   8.662  36.416  1.00 34.43           C  
ATOM    393  O   ILE A  50     113.404   8.621  35.574  1.00 34.49           O  
ATOM    394  CB  ILE A  50     112.162  11.070  37.142  1.00 24.49           C  
ATOM    395  CG1 ILE A  50     111.123  12.191  37.107  1.00 26.55           C  
ATOM    396  CG2 ILE A  50     113.407  11.524  36.394  1.00 16.27           C  
ATOM    397  CD1 ILE A  50     111.473  13.239  36.079  1.00 28.34           C  
ATOM    398  N   GLY A  51     112.271   7.676  37.288  1.00 37.72           N  
ATOM    399  CA  GLY A  51     113.026   6.419  37.309  1.00 37.68           C  
ATOM    400  C   GLY A  51     114.478   6.475  37.735  1.00 35.74           C  
ATOM    401  O   GLY A  51     115.344   5.881  37.096  1.00 34.16           O  
ATOM    402  N   ARG A  52     114.706   7.156  38.849  1.00 37.41           N  
ATOM    403  CA  ARG A  52     116.012   7.332  39.449  1.00 33.61           C  
ATOM    404  C   ARG A  52     115.883   8.042  40.776  1.00 38.19           C  
ATOM    405  O   ARG A  52     114.816   7.963  41.398  1.00 40.36           O  
ATOM    406  CB  ARG A  52     117.043   7.968  38.523  1.00 30.78           C  
ATOM    407  CG  ARG A  52     116.964   9.488  38.450  1.00 29.73           C  
ATOM    408  CD  ARG A  52     118.114  10.094  37.626  1.00 33.73           C  
ATOM    409  NE  ARG A  52     118.082  11.566  37.541  1.00 42.42           N  
ATOM    410  CZ  ARG A  52     118.809  12.414  38.304  1.00 48.70           C  
ATOM    411  NH1 ARG A  52     119.676  11.991  39.229  1.00 53.97           N  
ATOM    412  NH2 ARG A  52     118.669  13.732  38.139  1.00 44.85           N  
ATOM    413  N   ASN A  53     116.951   8.719  41.226  1.00 42.07           N  
ATOM    414  CA  ASN A  53     116.882   9.407  42.520  1.00 47.12           C  
ATOM    415  C   ASN A  53     116.897  10.888  42.465  1.00 36.00           C  
ATOM    416  O   ASN A  53     117.874  11.449  42.906  1.00 31.96           O  
ATOM    417  CB  ASN A  53     118.030   8.982  43.391  1.00 62.65           C  
ATOM    418  CG  ASN A  53     118.123   7.490  43.318  1.00 75.99           C  
ATOM    419  OD1 ASN A  53     118.659   6.911  42.337  1.00 77.24           O  
ATOM    420  ND2 ASN A  53     117.498   6.876  44.313  1.00 77.91           N  
ATOM    421  N   THR A  54     115.852  11.427  41.943  1.00 35.54           N  
ATOM    422  CA  THR A  54     115.623  12.871  41.789  1.00 34.25           C  
ATOM    423  C   THR A  54     116.211  13.625  42.983  1.00 35.93           C  
ATOM    424  O   THR A  54     116.876  14.659  42.821  1.00 34.61           O  
ATOM    425  CB  THR A  54     114.122  13.157  41.712  1.00 32.29           C  
ATOM    426  OG1 THR A  54     113.900  14.553  41.575  1.00 40.00           O  
ATOM    427  CG2 THR A  54     113.360  12.693  42.955  1.00 40.00           C  
ATOM    428  N   ASN A  55     115.928  13.095  44.171  1.00 36.43           N  
ATOM    429  CA  ASN A  55     116.304  13.731  45.417  1.00 34.85           C  
ATOM    430  C   ASN A  55     115.880  15.192  45.384  1.00 33.49           C  
ATOM    431  O   ASN A  55     116.650  16.027  45.893  1.00 33.46           O  
ATOM    432  CB  ASN A  55     117.761  13.547  45.906  1.00 40.24           C  
ATOM    433  CG  ASN A  55     117.957  13.663  47.439  1.00 48.40           C  
ATOM    434  OD1 ASN A  55     116.989  13.658  48.245  1.00 52.36           O  
ATOM    435  ND2 ASN A  55     119.232  13.768  47.866  1.00 47.66           N  
ATOM    436  N   GLY A  56     114.670  15.452  44.756  1.00 30.37           N  
ATOM    437  CA  GLY A  56     114.029  16.774  44.595  1.00 27.33           C  
ATOM    438  C   GLY A  56     114.630  17.749  43.545  1.00 26.56           C  
ATOM    439  O   GLY A  56     114.117  18.864  43.343  1.00 23.72           O  
ATOM    440  N   VAL A  57     115.709  17.349  42.872  1.00 26.88           N  
ATOM    441  CA  VAL A  57     116.295  18.238  41.907  1.00 30.04           C  
ATOM    442  C   VAL A  57     116.362  17.696  40.508  1.00 31.40           C  
ATOM    443  O   VAL A  57     116.978  16.654  40.283  1.00 31.58           O  
ATOM    444  CB  VAL A  57     117.673  18.667  42.294  1.00 34.25           C  
ATOM    445  CG1 VAL A  57     118.170  19.609  41.207  1.00 38.14           C  
ATOM    446  CG2 VAL A  57     117.597  19.392  43.618  1.00 35.50           C  
ATOM    447  N   ILE A  58     115.795  18.458  39.556  1.00 31.48           N  
ATOM    448  CA  ILE A  58     115.822  18.036  38.181  1.00 25.74           C  
ATOM    449  C   ILE A  58     116.518  19.014  37.305  1.00 20.75           C  
ATOM    450  O   ILE A  58     116.724  20.128  37.724  1.00 19.79           O  
ATOM    451  CB  ILE A  58     114.414  17.795  37.664  1.00 23.09           C  
ATOM    452  CG1 ILE A  58     113.533  19.000  37.960  1.00 20.60           C  
ATOM    453  CG2 ILE A  58     113.853  16.544  38.313  1.00 20.04           C  
ATOM    454  CD1 ILE A  58     112.219  18.919  37.218  1.00 18.76           C  
ATOM    455  N   THR A  59     116.832  18.548  36.096  1.00 21.12           N  
ATOM    456  CA  THR A  59     117.407  19.336  35.022  1.00 23.02           C  
ATOM    457  C   THR A  59     116.285  19.747  34.036  1.00 28.06           C  
ATOM    458  O   THR A  59     115.210  19.124  33.999  1.00 32.83           O  
ATOM    459  CB  THR A  59     118.464  18.488  34.305  1.00 24.17           C  
ATOM    460  OG1 THR A  59     117.831  17.583  33.469  1.00 23.04           O  
ATOM    461  CG2 THR A  59     119.216  17.663  35.332  1.00 25.19           C  
ATOM    462  N   LYS A  60     116.502  20.788  33.230  1.00 24.78           N  
ATOM    463  CA  LYS A  60     115.497  21.217  32.252  1.00 24.85           C  
ATOM    464  C   LYS A  60     114.873  20.091  31.413  1.00 22.57           C  
ATOM    465  O   LYS A  60     113.657  19.950  31.405  1.00 24.35           O  
ATOM    466  CB  LYS A  60     116.039  22.295  31.328  1.00 32.22           C  
ATOM    467  CG  LYS A  60     115.430  23.679  31.550  1.00 42.08           C  
ATOM    468  CD  LYS A  60     115.704  24.643  30.421  1.00 54.62           C  
ATOM    469  CE  LYS A  60     114.983  24.261  29.135  1.00 70.01           C  
ATOM    470  NZ  LYS A  60     114.365  22.917  29.166  1.00 71.76           N  
ATOM    471  N   ASP A  61     115.705  19.309  30.704  1.00 23.96           N  
ATOM    472  CA  ASP A  61     115.288  18.173  29.872  1.00 32.69           C  
ATOM    473  C   ASP A  61     114.176  17.355  30.506  1.00 29.11           C  
ATOM    474  O   ASP A  61     113.166  17.035  29.854  1.00 31.94           O  
ATOM    475  CB  ASP A  61     116.463  17.237  29.504  1.00 50.92           C  
ATOM    476  CG  ASP A  61     117.636  17.977  28.909  1.00 66.02           C  
ATOM    477  OD1 ASP A  61     118.173  18.831  29.740  1.00 68.59           O  
ATOM    478  OD2 ASP A  61     118.010  17.849  27.758  1.00 68.81           O  
ATOM    479  N   GLU A  62     114.336  17.025  31.796  1.00 25.40           N  
ATOM    480  CA  GLU A  62     113.312  16.245  32.457  1.00 26.73           C  
ATOM    481  C   GLU A  62     111.991  16.944  32.661  1.00 21.36           C  
ATOM    482  O   GLU A  62     110.951  16.291  32.791  1.00 22.70           O  
ATOM    483  CB  GLU A  62     113.765  15.369  33.618  1.00 33.47           C  
ATOM    484  CG  GLU A  62     115.255  14.963  33.521  1.00 38.82           C  
ATOM    485  CD  GLU A  62     115.998  14.992  34.851  1.00 40.69           C  
ATOM    486  OE1 GLU A  62     116.223  16.007  35.498  1.00 42.76           O  
ATOM    487  OE2 GLU A  62     116.457  13.811  35.196  1.00 41.08           O  
ATOM    488  N   ALA A  63     112.013  18.269  32.665  1.00 19.03           N  
ATOM    489  CA  ALA A  63     110.763  18.975  32.844  1.00 21.91           C  
ATOM    490  C   ALA A  63     110.017  19.084  31.537  1.00 24.32           C  
ATOM    491  O   ALA A  63     108.776  19.042  31.462  1.00 22.18           O  
ATOM    492  CB  ALA A  63     110.961  20.325  33.487  1.00 25.04           C  
ATOM    493  N   GLU A  64     110.787  19.229  30.479  1.00 29.67           N  
ATOM    494  CA  GLU A  64     110.130  19.291  29.212  1.00 32.19           C  
ATOM    495  C   GLU A  64     109.507  17.944  29.014  1.00 25.10           C  
ATOM    496  O   GLU A  64     108.344  17.841  28.654  1.00 23.04           O  
ATOM    497  CB  GLU A  64     111.061  19.609  28.052  1.00 38.11           C  
ATOM    498  CG  GLU A  64     110.574  20.851  27.303  1.00 48.73           C  
ATOM    499  CD  GLU A  64     111.507  22.003  27.497  1.00 57.84           C  
ATOM    500  OE1 GLU A  64     112.685  21.963  27.172  1.00 61.75           O  
ATOM    501  OE2 GLU A  64     110.936  23.019  28.101  1.00 63.06           O  
ATOM    502  N   LYS A  65     110.309  16.931  29.328  1.00 25.45           N  
ATOM    503  CA  LYS A  65     109.888  15.554  29.170  1.00 33.62           C  
ATOM    504  C   LYS A  65     108.549  15.192  29.809  1.00 27.43           C  
ATOM    505  O   LYS A  65     107.823  14.345  29.272  1.00 23.95           O  
ATOM    506  CB  LYS A  65     111.005  14.528  29.336  1.00 52.47           C  
ATOM    507  CG  LYS A  65     110.605  13.288  30.128  1.00 71.26           C  
ATOM    508  CD  LYS A  65     111.046  11.970  29.495  1.00 85.12           C  
ATOM    509  CE  LYS A  65     109.933  10.930  29.446  1.00 98.26           C  
ATOM    510  NZ  LYS A  65     110.447   9.556  29.577  1.00100.00           N  
ATOM    511  N   LEU A  66     108.192  15.812  30.954  1.00 26.96           N  
ATOM    512  CA  LEU A  66     106.906  15.461  31.535  1.00 23.59           C  
ATOM    513  C   LEU A  66     105.777  16.203  30.870  1.00 22.32           C  
ATOM    514  O   LEU A  66     104.812  15.581  30.434  1.00 27.35           O  
ATOM    515  CB  LEU A  66     106.846  15.550  33.047  1.00 23.71           C  
ATOM    516  CG  LEU A  66     107.877  14.674  33.686  1.00 22.16           C  
ATOM    517  CD1 LEU A  66     108.570  15.496  34.757  1.00 27.80           C  
ATOM    518  CD2 LEU A  66     107.165  13.496  34.301  1.00 17.00           C  
ATOM    519  N   PHE A  67     105.954  17.531  30.786  1.00 19.03           N  
ATOM    520  CA  PHE A  67     105.053  18.488  30.135  1.00 15.69           C  
ATOM    521  C   PHE A  67     104.406  17.859  28.915  1.00 16.43           C  
ATOM    522  O   PHE A  67     103.190  17.789  28.751  1.00 17.64           O  
ATOM    523  CB  PHE A  67     105.946  19.628  29.638  1.00 14.17           C  
ATOM    524  CG  PHE A  67     105.194  20.813  29.113  1.00 15.65           C  
ATOM    525  CD1 PHE A  67     103.847  21.008  29.414  1.00 16.04           C  
ATOM    526  CD2 PHE A  67     105.832  21.770  28.321  1.00 13.42           C  
ATOM    527  CE1 PHE A  67     103.147  22.129  28.962  1.00 12.94           C  
ATOM    528  CE2 PHE A  67     105.124  22.867  27.826  1.00 12.32           C  
ATOM    529  CZ  PHE A  67     103.780  23.062  28.142  1.00  6.56           C  
ATOM    530  N   ASN A  68     105.255  17.316  28.066  1.00 14.06           N  
ATOM    531  CA  ASN A  68     104.744  16.670  26.903  1.00 22.86           C  
ATOM    532  C   ASN A  68     103.830  15.479  27.184  1.00 17.39           C  
ATOM    533  O   ASN A  68     103.050  15.150  26.319  1.00 17.30           O  
ATOM    534  CB  ASN A  68     105.748  16.336  25.771  1.00 34.29           C  
ATOM    535  CG  ASN A  68     106.659  17.480  25.300  1.00 41.72           C  
ATOM    536  OD1 ASN A  68     106.223  18.647  25.106  1.00 40.28           O  
ATOM    537  ND2 ASN A  68     107.906  17.142  25.111  1.00 46.38           N  
ATOM    538  N   GLN A  69     103.913  14.795  28.331  1.00 14.07           N  
ATOM    539  CA  GLN A  69     103.019  13.638  28.491  1.00 15.44           C  
ATOM    540  C   GLN A  69     101.719  13.923  29.194  1.00 19.26           C  
ATOM    541  O   GLN A  69     100.835  13.057  29.281  1.00 17.08           O  
ATOM    542  CB  GLN A  69     103.663  12.373  29.045  1.00 13.23           C  
ATOM    543  CG  GLN A  69     105.124  12.563  29.437  1.00 16.82           C  
ATOM    544  CD  GLN A  69     105.717  11.275  29.983  1.00 24.22           C  
ATOM    545  OE1 GLN A  69     106.759  10.782  29.489  1.00 33.03           O  
ATOM    546  NE2 GLN A  69     105.064  10.728  31.020  1.00 21.89           N  
ATOM    547  N   ASP A  70     101.634  15.171  29.645  1.00 22.53           N  
ATOM    548  CA  ASP A  70     100.505  15.707  30.350  1.00 18.78           C  
ATOM    549  C   ASP A  70      99.421  16.182  29.416  1.00 18.99           C  
ATOM    550  O   ASP A  70      98.272  15.787  29.627  1.00 23.10           O  
ATOM    551  CB  ASP A  70     100.930  16.769  31.365  1.00 18.22           C  
ATOM    552  CG  ASP A  70     101.313  16.170  32.686  1.00 16.09           C  
ATOM    553  OD1 ASP A  70     101.213  14.994  32.958  1.00 10.83           O  
ATOM    554  OD2 ASP A  70     101.720  17.078  33.525  1.00 22.48           O  
ATOM    555  N   VAL A  71      99.763  16.974  28.358  1.00 16.24           N  
ATOM    556  CA  VAL A  71      98.750  17.396  27.391  1.00  8.70           C  
ATOM    557  C   VAL A  71      98.089  16.241  26.674  1.00 10.87           C  
ATOM    558  O   VAL A  71      96.821  16.188  26.532  1.00  9.66           O  
ATOM    559  CB  VAL A  71      99.167  18.343  26.343  1.00  4.72           C  
ATOM    560  CG1 VAL A  71      97.830  18.788  25.734  1.00  5.60           C  
ATOM    561  CG2 VAL A  71      99.896  19.521  26.985  1.00  4.36           C  
ATOM    562  N   ASP A  72      98.957  15.319  26.199  1.00 12.50           N  
ATOM    563  CA  ASP A  72      98.448  14.094  25.551  1.00 20.72           C  
ATOM    564  C   ASP A  72      97.388  13.459  26.423  1.00 21.31           C  
ATOM    565  O   ASP A  72      96.189  13.410  26.131  1.00 27.90           O  
ATOM    566  CB  ASP A  72      99.479  12.993  25.173  1.00 28.49           C  
ATOM    567  CG  ASP A  72      98.937  12.099  24.060  1.00 44.23           C  
ATOM    568  OD1 ASP A  72      97.890  11.456  24.157  1.00 47.31           O  
ATOM    569  OD2 ASP A  72      99.663  12.135  22.945  1.00 50.09           O  
ATOM    570  N   ALA A  73      97.845  12.995  27.526  1.00 18.86           N  
ATOM    571  CA  ALA A  73      96.959  12.378  28.436  1.00 24.77           C  
ATOM    572  C   ALA A  73      96.028  13.395  29.063  1.00 32.13           C  
ATOM    573  O   ALA A  73      95.842  13.344  30.283  1.00 37.12           O  
ATOM    574  CB  ALA A  73      97.791  11.693  29.503  1.00 28.41           C  
ATOM    575  N   ALA A  74      95.464  14.335  28.251  1.00 34.06           N  
ATOM    576  CA  ALA A  74      94.488  15.361  28.739  1.00 33.00           C  
ATOM    577  C   ALA A  74      93.377  15.552  27.724  1.00 34.54           C  
ATOM    578  O   ALA A  74      92.276  16.088  28.013  1.00 27.81           O  
ATOM    579  CB  ALA A  74      95.092  16.698  29.114  1.00 31.17           C  
ATOM    580  N   VAL A  75      93.730  15.061  26.513  1.00 38.84           N  
ATOM    581  CA  VAL A  75      92.881  15.057  25.334  1.00 32.65           C  
ATOM    582  C   VAL A  75      92.055  13.777  25.219  1.00 29.41           C  
ATOM    583  O   VAL A  75      90.854  13.846  24.908  1.00 29.48           O  
ATOM    584  CB  VAL A  75      93.652  15.350  24.068  1.00 27.09           C  
ATOM    585  CG1 VAL A  75      92.645  15.280  22.965  1.00 26.31           C  
ATOM    586  CG2 VAL A  75      94.174  16.783  24.116  1.00 24.83           C  
ATOM    587  N   ARG A  76      92.692  12.618  25.498  1.00 26.81           N  
ATOM    588  CA  ARG A  76      91.969  11.340  25.479  1.00 31.75           C  
ATOM    589  C   ARG A  76      90.799  11.378  26.474  1.00 30.28           C  
ATOM    590  O   ARG A  76      89.928  10.517  26.481  1.00 28.97           O  
ATOM    591  CB  ARG A  76      92.844  10.079  25.674  1.00 39.25           C  
ATOM    592  CG  ARG A  76      93.988   9.932  24.652  1.00 50.45           C  
ATOM    593  CD  ARG A  76      94.929   8.721  24.861  1.00 59.53           C  
ATOM    594  NE  ARG A  76      96.214   9.061  25.499  1.00 67.56           N  
ATOM    595  CZ  ARG A  76      96.740   8.446  26.583  1.00 73.27           C  
ATOM    596  NH1 ARG A  76      96.147   7.420  27.196  1.00 76.73           N  
ATOM    597  NH2 ARG A  76      97.905   8.868  27.084  1.00 71.44           N  
ATOM    598  N   GLY A  77      90.785  12.413  27.320  1.00 31.10           N  
ATOM    599  CA  GLY A  77      89.764  12.583  28.349  1.00 30.58           C  
ATOM    600  C   GLY A  77      88.446  13.006  27.765  1.00 32.60           C  
ATOM    601  O   GLY A  77      87.400  12.383  27.967  1.00 32.35           O  
ATOM    602  N   ILE A  78      88.527  14.088  27.027  1.00 33.55           N  
ATOM    603  CA  ILE A  78      87.362  14.632  26.392  1.00 33.67           C  
ATOM    604  C   ILE A  78      86.705  13.602  25.486  1.00 30.71           C  
ATOM    605  O   ILE A  78      85.489  13.431  25.492  1.00 29.89           O  
ATOM    606  CB  ILE A  78      87.665  15.919  25.620  1.00 35.76           C  
ATOM    607  CG1 ILE A  78      87.702  17.110  26.565  1.00 32.70           C  
ATOM    608  CG2 ILE A  78      86.617  16.158  24.542  1.00 37.53           C  
ATOM    609  CD1 ILE A  78      88.941  17.986  26.364  1.00 32.45           C  
ATOM    610  N   LEU A  79      87.505  12.899  24.706  1.00 30.12           N  
ATOM    611  CA  LEU A  79      86.935  11.919  23.800  1.00 29.26           C  
ATOM    612  C   LEU A  79      86.163  10.805  24.461  1.00 32.44           C  
ATOM    613  O   LEU A  79      85.192  10.332  23.883  1.00 34.77           O  
ATOM    614  CB  LEU A  79      87.903  11.411  22.741  1.00 25.92           C  
ATOM    615  CG  LEU A  79      88.784  12.541  22.225  1.00 21.43           C  
ATOM    616  CD1 LEU A  79      89.866  12.012  21.295  1.00 19.89           C  
ATOM    617  CD2 LEU A  79      87.913  13.529  21.486  1.00 18.65           C  
ATOM    618  N   ARG A  80      86.544  10.385  25.660  1.00 30.07           N  
ATOM    619  CA  ARG A  80      85.751   9.346  26.268  1.00 35.62           C  
ATOM    620  C   ARG A  80      84.681   9.886  27.212  1.00 32.88           C  
ATOM    621  O   ARG A  80      84.341   9.254  28.213  1.00 33.00           O  
ATOM    622  CB  ARG A  80      86.628   8.372  26.962  1.00 50.61           C  
ATOM    623  CG  ARG A  80      88.016   8.490  26.391  1.00 69.63           C  
ATOM    624  CD  ARG A  80      88.949   7.423  26.945  1.00 86.97           C  
ATOM    625  NE  ARG A  80      89.840   7.891  28.015  1.00 99.81           N  
ATOM    626  CZ  ARG A  80      89.450   8.310  29.220  1.00 99.77           C  
ATOM    627  NH1 ARG A  80      88.165   8.397  29.604  1.00 98.17           N  
ATOM    628  NH2 ARG A  80      90.397   8.696  30.074  1.00 99.75           N  
ATOM    629  N   ASN A  81      84.110  11.051  26.897  1.00 33.67           N  
ATOM    630  CA  ASN A  81      83.113  11.596  27.800  1.00 37.37           C  
ATOM    631  C   ASN A  81      81.852  12.138  27.130  1.00 37.77           C  
ATOM    632  O   ASN A  81      81.901  13.001  26.271  1.00 40.18           O  
ATOM    633  CB  ASN A  81      83.767  12.536  28.828  1.00 38.29           C  
ATOM    634  CG  ASN A  81      82.824  13.128  29.834  1.00 42.17           C  
ATOM    635  OD1 ASN A  81      81.694  13.515  29.519  1.00 45.95           O  
ATOM    636  ND2 ASN A  81      83.328  13.308  31.038  1.00 41.84           N  
ATOM    637  N   ALA A  82      80.729  11.624  27.628  1.00 37.12           N  
ATOM    638  CA  ALA A  82      79.342  11.866  27.215  1.00 41.04           C  
ATOM    639  C   ALA A  82      78.811  13.296  27.218  1.00 40.02           C  
ATOM    640  O   ALA A  82      77.915  13.651  26.449  1.00 39.56           O  
ATOM    641  CB  ALA A  82      78.416  11.049  28.104  1.00 45.79           C  
ATOM    642  N   LYS A  83      79.261  14.125  28.123  1.00 38.99           N  
ATOM    643  CA  LYS A  83      78.706  15.443  28.067  1.00 41.93           C  
ATOM    644  C   LYS A  83      79.680  16.437  27.495  1.00 35.28           C  
ATOM    645  O   LYS A  83      79.295  17.448  26.934  1.00 37.88           O  
ATOM    646  CB  LYS A  83      78.053  15.881  29.351  1.00 56.52           C  
ATOM    647  CG  LYS A  83      77.115  14.817  29.902  1.00 73.07           C  
ATOM    648  CD  LYS A  83      77.507  14.321  31.288  1.00 86.49           C  
ATOM    649  CE  LYS A  83      76.313  13.875  32.134  1.00 98.50           C  
ATOM    650  NZ  LYS A  83      76.179  14.589  33.422  1.00100.00           N  
ATOM    651  N   LEU A  84      80.956  16.121  27.599  1.00 33.82           N  
ATOM    652  CA  LEU A  84      81.962  17.005  27.082  1.00 31.91           C  
ATOM    653  C   LEU A  84      82.099  16.845  25.586  1.00 31.06           C  
ATOM    654  O   LEU A  84      82.000  17.806  24.816  1.00 30.06           O  
ATOM    655  CB  LEU A  84      83.295  16.757  27.783  1.00 25.69           C  
ATOM    656  CG  LEU A  84      83.202  16.709  29.321  1.00 18.90           C  
ATOM    657  CD1 LEU A  84      84.567  17.045  29.946  1.00 13.36           C  
ATOM    658  CD2 LEU A  84      82.098  17.631  29.857  1.00 14.36           C  
ATOM    659  N   LYS A  85      82.323  15.593  25.206  1.00 30.67           N  
ATOM    660  CA  LYS A  85      82.516  15.181  23.821  1.00 31.02           C  
ATOM    661  C   LYS A  85      81.686  15.903  22.776  1.00 27.88           C  
ATOM    662  O   LYS A  85      82.160  16.163  21.687  1.00 26.55           O  
ATOM    663  CB  LYS A  85      82.336  13.685  23.646  1.00 35.40           C  
ATOM    664  CG  LYS A  85      82.360  13.227  22.210  1.00 39.95           C  
ATOM    665  CD  LYS A  85      82.649  11.728  22.093  1.00 47.39           C  
ATOM    666  CE  LYS A  85      82.046  11.059  20.849  1.00 53.91           C  
ATOM    667  NZ  LYS A  85      82.082  11.896  19.633  1.00 60.46           N  
ATOM    668  N   PRO A  86      80.446  16.204  23.096  1.00 30.97           N  
ATOM    669  CA  PRO A  86      79.502  16.866  22.182  1.00 34.79           C  
ATOM    670  C   PRO A  86      79.698  18.357  22.015  1.00 36.26           C  
ATOM    671  O   PRO A  86      79.488  18.937  20.948  1.00 40.08           O  
ATOM    672  CB  PRO A  86      78.111  16.556  22.690  1.00 31.90           C  
ATOM    673  CG  PRO A  86      78.289  15.463  23.744  1.00 32.90           C  
ATOM    674  CD  PRO A  86      79.778  15.190  23.925  1.00 32.63           C  
ATOM    675  N   VAL A  87      80.119  18.975  23.064  1.00 33.18           N  
ATOM    676  CA  VAL A  87      80.375  20.372  22.984  1.00 29.91           C  
ATOM    677  C   VAL A  87      81.701  20.516  22.307  1.00 33.93           C  
ATOM    678  O   VAL A  87      81.884  21.450  21.519  1.00 32.70           O  
ATOM    679  CB  VAL A  87      80.502  20.854  24.402  1.00 25.76           C  
ATOM    680  CG1 VAL A  87      79.998  22.282  24.544  1.00 23.90           C  
ATOM    681  CG2 VAL A  87      79.690  19.899  25.254  1.00 26.63           C  
ATOM    682  N   TYR A  88      82.610  19.568  22.670  1.00 34.21           N  
ATOM    683  CA  TYR A  88      83.955  19.558  22.149  1.00 35.99           C  
ATOM    684  C   TYR A  88      83.915  19.721  20.674  1.00 39.71           C  
ATOM    685  O   TYR A  88      84.540  20.630  20.161  1.00 42.64           O  
ATOM    686  CB  TYR A  88      84.758  18.306  22.487  1.00 40.19           C  
ATOM    687  CG  TYR A  88      86.209  18.345  21.975  1.00 43.45           C  
ATOM    688  CD1 TYR A  88      87.132  19.274  22.465  1.00 44.61           C  
ATOM    689  CD2 TYR A  88      86.695  17.406  21.059  1.00 44.37           C  
ATOM    690  CE1 TYR A  88      88.469  19.298  22.044  1.00 44.48           C  
ATOM    691  CE2 TYR A  88      88.024  17.415  20.614  1.00 43.94           C  
ATOM    692  CZ  TYR A  88      88.927  18.366  21.108  1.00 43.21           C  
ATOM    693  OH  TYR A  88      90.255  18.398  20.666  1.00 38.42           O  
ATOM    694  N   ASP A  89      83.130  18.826  20.024  1.00 42.18           N  
ATOM    695  CA  ASP A  89      82.882  18.755  18.560  1.00 40.78           C  
ATOM    696  C   ASP A  89      82.163  19.996  17.966  1.00 39.00           C  
ATOM    697  O   ASP A  89      82.381  20.385  16.812  1.00 42.94           O  
ATOM    698  CB  ASP A  89      82.073  17.476  18.198  1.00 44.81           C  
ATOM    699  CG  ASP A  89      82.812  16.132  18.245  1.00 48.79           C  
ATOM    700  OD1 ASP A  89      83.728  15.981  17.296  1.00 52.80           O  
ATOM    701  OD2 ASP A  89      82.518  15.237  19.030  1.00 46.07           O  
ATOM    702  N   SER A  90      81.284  20.612  18.751  1.00 32.98           N  
ATOM    703  CA  SER A  90      80.550  21.780  18.320  1.00 30.18           C  
ATOM    704  C   SER A  90      81.344  23.114  18.041  1.00 29.40           C  
ATOM    705  O   SER A  90      80.705  24.052  17.547  1.00 30.94           O  
ATOM    706  CB  SER A  90      79.442  22.010  19.334  1.00 31.35           C  
ATOM    707  OG  SER A  90      79.150  23.388  19.432  1.00 35.75           O  
ATOM    708  N   LEU A  91      82.690  23.263  18.328  1.00 26.30           N  
ATOM    709  CA  LEU A  91      83.437  24.573  18.192  1.00 29.86           C  
ATOM    710  C   LEU A  91      84.796  24.741  17.427  1.00 24.61           C  
ATOM    711  O   LEU A  91      85.664  23.872  17.310  1.00 23.18           O  
ATOM    712  CB  LEU A  91      83.728  25.243  19.566  1.00 35.10           C  
ATOM    713  CG  LEU A  91      82.850  24.872  20.772  1.00 43.55           C  
ATOM    714  CD1 LEU A  91      83.480  23.740  21.592  1.00 45.29           C  
ATOM    715  CD2 LEU A  91      82.742  26.102  21.673  1.00 40.58           C  
ATOM    716  N   ASP A  92      85.049  25.986  17.024  1.00 18.82           N  
ATOM    717  CA  ASP A  92      86.243  26.377  16.320  1.00 18.72           C  
ATOM    718  C   ASP A  92      87.589  26.002  16.963  1.00 21.34           C  
ATOM    719  O   ASP A  92      87.690  25.786  18.143  1.00 22.15           O  
ATOM    720  CB  ASP A  92      86.142  27.860  15.948  1.00 24.29           C  
ATOM    721  CG  ASP A  92      86.574  28.812  17.014  1.00 25.79           C  
ATOM    722  OD1 ASP A  92      87.620  28.691  17.610  1.00 30.09           O  
ATOM    723  OD2 ASP A  92      85.776  29.840  17.118  1.00 21.21           O  
ATOM    724  N   ALA A  93      88.665  25.974  16.177  1.00 24.25           N  
ATOM    725  CA  ALA A  93      89.985  25.594  16.679  1.00 26.27           C  
ATOM    726  C   ALA A  93      90.468  26.412  17.852  1.00 27.38           C  
ATOM    727  O   ALA A  93      91.205  25.887  18.664  1.00 25.49           O  
ATOM    728  CB  ALA A  93      91.055  25.636  15.601  1.00 23.61           C  
ATOM    729  N   VAL A  94      90.115  27.706  17.911  1.00 27.33           N  
ATOM    730  CA  VAL A  94      90.569  28.546  19.025  1.00 27.05           C  
ATOM    731  C   VAL A  94      89.794  28.172  20.281  1.00 29.55           C  
ATOM    732  O   VAL A  94      90.363  27.657  21.236  1.00 33.65           O  
ATOM    733  CB  VAL A  94      90.541  30.052  18.756  1.00 26.74           C  
ATOM    734  CG1 VAL A  94      91.934  30.675  18.858  1.00 22.48           C  
ATOM    735  CG2 VAL A  94      89.959  30.323  17.370  1.00 29.00           C  
ATOM    736  N   ARG A  95      88.490  28.397  20.242  1.00 25.29           N  
ATOM    737  CA  ARG A  95      87.583  28.048  21.304  1.00 19.29           C  
ATOM    738  C   ARG A  95      87.871  26.630  21.841  1.00 24.79           C  
ATOM    739  O   ARG A  95      87.582  26.346  22.996  1.00 29.77           O  
ATOM    740  CB  ARG A  95      86.131  28.303  20.877  1.00 17.80           C  
ATOM    741  CG  ARG A  95      85.830  29.753  20.472  1.00 17.67           C  
ATOM    742  CD  ARG A  95      84.353  30.126  20.571  1.00 26.31           C  
ATOM    743  NE  ARG A  95      84.061  31.578  20.397  1.00 39.13           N  
ATOM    744  CZ  ARG A  95      84.186  32.319  19.263  1.00 44.50           C  
ATOM    745  NH1 ARG A  95      84.623  31.798  18.125  1.00 50.26           N  
ATOM    746  NH2 ARG A  95      83.877  33.615  19.251  1.00 39.69           N  
ATOM    747  N   ARG A  96      88.535  25.744  21.061  1.00 24.03           N  
ATOM    748  CA  ARG A  96      88.883  24.426  21.649  1.00 26.08           C  
ATOM    749  C   ARG A  96      90.118  24.563  22.542  1.00 23.93           C  
ATOM    750  O   ARG A  96      90.361  23.739  23.443  1.00 22.51           O  
ATOM    751  CB  ARG A  96      89.092  23.168  20.767  1.00 30.73           C  
ATOM    752  CG  ARG A  96      88.589  23.191  19.334  1.00 38.16           C  
ATOM    753  CD  ARG A  96      88.391  21.784  18.786  1.00 43.11           C  
ATOM    754  NE  ARG A  96      87.118  21.623  18.073  1.00 49.53           N  
ATOM    755  CZ  ARG A  96      86.927  20.783  17.038  1.00 49.56           C  
ATOM    756  NH1 ARG A  96      87.919  20.030  16.575  1.00 54.23           N  
ATOM    757  NH2 ARG A  96      85.726  20.694  16.438  1.00 44.17           N  
ATOM    758  N   ALA A  97      90.938  25.590  22.269  1.00 22.38           N  
ATOM    759  CA  ALA A  97      92.126  25.780  23.094  1.00 24.87           C  
ATOM    760  C   ALA A  97      91.681  26.137  24.507  1.00 26.36           C  
ATOM    761  O   ALA A  97      92.181  25.605  25.481  1.00 23.81           O  
ATOM    762  CB  ALA A  97      93.160  26.773  22.547  1.00 21.63           C  
ATOM    763  N   ALA A  98      90.670  26.997  24.591  1.00 25.96           N  
ATOM    764  CA  ALA A  98      90.114  27.383  25.843  1.00 22.26           C  
ATOM    765  C   ALA A  98      89.512  26.193  26.590  1.00 24.49           C  
ATOM    766  O   ALA A  98      89.853  26.015  27.750  1.00 30.35           O  
ATOM    767  CB  ALA A  98      89.130  28.488  25.610  1.00 21.25           C  
ATOM    768  N   LEU A  99      88.663  25.347  25.972  1.00 20.20           N  
ATOM    769  CA  LEU A  99      88.145  24.185  26.714  1.00 20.13           C  
ATOM    770  C   LEU A  99      89.262  23.335  27.337  1.00 23.92           C  
ATOM    771  O   LEU A  99      89.087  22.822  28.426  1.00 28.10           O  
ATOM    772  CB  LEU A  99      87.177  23.279  25.936  1.00 22.95           C  
ATOM    773  CG  LEU A  99      86.391  22.306  26.831  1.00 29.09           C  
ATOM    774  CD1 LEU A  99      85.296  23.043  27.572  1.00 28.66           C  
ATOM    775  CD2 LEU A  99      85.703  21.215  26.006  1.00 32.49           C  
ATOM    776  N   ILE A 100      90.431  23.208  26.665  1.00 22.72           N  
ATOM    777  CA  ILE A 100      91.597  22.461  27.174  1.00 13.64           C  
ATOM    778  C   ILE A 100      92.298  23.143  28.329  1.00 13.70           C  
ATOM    779  O   ILE A 100      92.767  22.480  29.250  1.00 16.32           O  
ATOM    780  CB  ILE A 100      92.636  22.135  26.132  1.00 13.56           C  
ATOM    781  CG1 ILE A 100      92.214  20.984  25.248  1.00 18.31           C  
ATOM    782  CG2 ILE A 100      93.884  21.679  26.817  1.00 13.90           C  
ATOM    783  CD1 ILE A 100      92.771  21.144  23.843  1.00 18.22           C  
ATOM    784  N   ASN A 101      92.390  24.471  28.311  1.00 16.35           N  
ATOM    785  CA  ASN A 101      93.003  25.179  29.453  1.00 19.67           C  
ATOM    786  C   ASN A 101      92.195  24.787  30.719  1.00 20.23           C  
ATOM    787  O   ASN A 101      92.767  24.124  31.587  1.00 18.90           O  
ATOM    788  CB  ASN A 101      93.073  26.719  29.256  1.00 18.90           C  
ATOM    789  CG  ASN A 101      94.280  27.436  29.883  1.00 22.54           C  
ATOM    790  OD1 ASN A 101      94.768  27.053  30.951  1.00 27.71           O  
ATOM    791  ND2 ASN A 101      94.740  28.545  29.270  1.00 18.70           N  
ATOM    792  N   MET A 102      90.891  25.189  30.745  1.00 16.86           N  
ATOM    793  CA  MET A 102      89.918  24.865  31.767  1.00 17.80           C  
ATOM    794  C   MET A 102      90.219  23.436  32.094  1.00 18.00           C  
ATOM    795  O   MET A 102      90.916  23.200  33.028  1.00 21.72           O  
ATOM    796  CB  MET A 102      88.422  25.016  31.308  1.00 19.14           C  
ATOM    797  CG  MET A 102      88.004  26.461  30.967  1.00 22.12           C  
ATOM    798  SD  MET A 102      86.197  26.879  30.906  1.00 24.52           S  
ATOM    799  CE  MET A 102      85.511  25.990  32.338  1.00 13.94           C  
ATOM    800  N   VAL A 103      89.910  22.509  31.230  1.00 20.60           N  
ATOM    801  CA  VAL A 103      90.238  21.108  31.461  1.00 25.74           C  
ATOM    802  C   VAL A 103      91.656  20.803  31.942  1.00 28.11           C  
ATOM    803  O   VAL A 103      91.805  19.971  32.833  1.00 27.34           O  
ATOM    804  CB  VAL A 103      89.885  20.215  30.291  1.00 25.23           C  
ATOM    805  CG1 VAL A 103      90.007  18.744  30.710  1.00 21.47           C  
ATOM    806  CG2 VAL A 103      88.456  20.529  29.902  1.00 27.32           C  
ATOM    807  N   PHE A 104      92.697  21.472  31.397  1.00 29.94           N  
ATOM    808  CA  PHE A 104      94.089  21.222  31.864  1.00 27.94           C  
ATOM    809  C   PHE A 104      94.271  21.734  33.290  1.00 26.55           C  
ATOM    810  O   PHE A 104      95.199  21.308  34.002  1.00 27.05           O  
ATOM    811  CB  PHE A 104      95.213  21.717  30.907  1.00 25.05           C  
ATOM    812  CG  PHE A 104      96.692  21.574  31.330  1.00 23.36           C  
ATOM    813  CD1 PHE A 104      97.339  22.601  32.013  1.00 26.12           C  
ATOM    814  CD2 PHE A 104      97.498  20.491  30.971  1.00 22.74           C  
ATOM    815  CE1 PHE A 104      98.691  22.545  32.372  1.00 24.33           C  
ATOM    816  CE2 PHE A 104      98.855  20.406  31.319  1.00 20.50           C  
ATOM    817  CZ  PHE A 104      99.464  21.437  32.033  1.00 18.76           C  
ATOM    818  N   GLN A 105      93.340  22.615  33.692  1.00 23.80           N  
ATOM    819  CA  GLN A 105      93.293  23.237  35.012  1.00 22.19           C  
ATOM    820  C   GLN A 105      92.548  22.377  36.054  1.00 26.99           C  
ATOM    821  O   GLN A 105      93.138  21.665  36.848  1.00 30.90           O  
ATOM    822  CB  GLN A 105      92.703  24.669  34.926  1.00 19.78           C  
ATOM    823  CG  GLN A 105      93.537  25.811  35.571  1.00 21.01           C  
ATOM    824  CD  GLN A 105      92.762  27.067  36.046  1.00 16.56           C  
ATOM    825  OE1 GLN A 105      92.225  27.882  35.247  1.00 15.05           O  
ATOM    826  NE2 GLN A 105      92.795  27.287  37.349  1.00 12.98           N  
ATOM    827  N   MET A 106      91.225  22.388  35.998  1.00 30.02           N  
ATOM    828  CA  MET A 106      90.331  21.733  36.943  1.00 33.54           C  
ATOM    829  C   MET A 106      89.866  20.275  36.794  1.00 31.91           C  
ATOM    830  O   MET A 106      89.027  19.912  37.593  1.00 29.26           O  
ATOM    831  CB  MET A 106      89.082  22.628  37.173  1.00 36.79           C  
ATOM    832  CG  MET A 106      88.538  23.210  35.871  1.00 35.14           C  
ATOM    833  SD  MET A 106      87.190  24.430  36.032  1.00 36.54           S  
ATOM    834  CE  MET A 106      88.073  25.987  36.416  1.00 28.48           C  
ATOM    835  N   GLY A 107      90.313  19.459  35.814  1.00 34.55           N  
ATOM    836  CA  GLY A 107      89.871  18.035  35.681  1.00 31.98           C  
ATOM    837  C   GLY A 107      88.550  17.785  34.893  1.00 30.25           C  
ATOM    838  O   GLY A 107      87.600  18.573  34.964  1.00 31.23           O  
ATOM    839  N   GLU A 108      88.487  16.673  34.137  1.00 27.36           N  
ATOM    840  CA  GLU A 108      87.338  16.322  33.294  1.00 31.59           C  
ATOM    841  C   GLU A 108      85.926  16.435  33.908  1.00 32.43           C  
ATOM    842  O   GLU A 108      84.995  16.979  33.288  1.00 28.31           O  
ATOM    843  CB  GLU A 108      87.541  15.053  32.450  1.00 43.19           C  
ATOM    844  CG  GLU A 108      86.381  14.056  32.582  1.00 60.13           C  
ATOM    845  CD  GLU A 108      86.680  12.759  31.888  1.00 78.43           C  
ATOM    846  OE1 GLU A 108      87.616  12.913  30.972  1.00 82.14           O  
ATOM    847  OE2 GLU A 108      86.133  11.690  32.171  1.00 82.37           O  
ATOM    848  N   THR A 109      85.771  15.912  35.138  1.00 37.45           N  
ATOM    849  CA  THR A 109      84.511  15.891  35.889  1.00 37.00           C  
ATOM    850  C   THR A 109      83.986  17.268  36.224  1.00 33.02           C  
ATOM    851  O   THR A 109      82.846  17.583  35.920  1.00 33.71           O  
ATOM    852  CB  THR A 109      84.701  15.076  37.170  1.00 43.00           C  
ATOM    853  OG1 THR A 109      84.575  13.694  36.900  1.00 47.98           O  
ATOM    854  CG2 THR A 109      83.731  15.519  38.253  1.00 48.22           C  
ATOM    855  N   GLY A 110      84.821  18.079  36.871  1.00 32.19           N  
ATOM    856  CA  GLY A 110      84.454  19.435  37.250  1.00 29.14           C  
ATOM    857  C   GLY A 110      84.012  20.326  36.080  1.00 34.41           C  
ATOM    858  O   GLY A 110      83.478  21.422  36.272  1.00 37.49           O  
ATOM    859  N   VAL A 111      84.196  19.904  34.837  1.00 36.28           N  
ATOM    860  CA  VAL A 111      83.778  20.790  33.742  1.00 35.59           C  
ATOM    861  C   VAL A 111      82.337  20.554  33.321  1.00 37.95           C  
ATOM    862  O   VAL A 111      81.619  21.479  32.959  1.00 38.31           O  
ATOM    863  CB  VAL A 111      84.760  20.829  32.556  1.00 33.10           C  
ATOM    864  CG1 VAL A 111      84.651  22.120  31.762  1.00 25.91           C  
ATOM    865  CG2 VAL A 111      86.202  20.686  33.050  1.00 37.12           C  
ATOM    866  N   ALA A 112      81.917  19.299  33.419  1.00 39.65           N  
ATOM    867  CA  ALA A 112      80.555  18.891  33.096  1.00 39.08           C  
ATOM    868  C   ALA A 112      79.570  19.236  34.210  1.00 39.82           C  
ATOM    869  O   ALA A 112      78.845  18.354  34.645  1.00 44.64           O  
ATOM    870  CB  ALA A 112      80.559  17.379  32.937  1.00 37.94           C  
ATOM    871  N   GLY A 113      79.570  20.492  34.683  1.00 36.88           N  
ATOM    872  CA  GLY A 113      78.708  20.936  35.766  1.00 31.30           C  
ATOM    873  C   GLY A 113      78.184  22.323  35.500  1.00 32.67           C  
ATOM    874  O   GLY A 113      77.235  22.798  36.122  1.00 34.99           O  
ATOM    875  N   PHE A 114      78.795  22.996  34.550  1.00 33.29           N  
ATOM    876  CA  PHE A 114      78.306  24.318  34.218  1.00 37.29           C  
ATOM    877  C   PHE A 114      77.234  24.190  33.134  1.00 40.75           C  
ATOM    878  O   PHE A 114      77.254  24.951  32.141  1.00 39.51           O  
ATOM    879  CB  PHE A 114      79.436  25.188  33.673  1.00 37.69           C  
ATOM    880  CG  PHE A 114      80.494  25.629  34.667  1.00 37.62           C  
ATOM    881  CD1 PHE A 114      81.497  24.755  35.100  1.00 39.72           C  
ATOM    882  CD2 PHE A 114      80.547  26.955  35.103  1.00 37.18           C  
ATOM    883  CE1 PHE A 114      82.511  25.153  35.976  1.00 40.69           C  
ATOM    884  CE2 PHE A 114      81.554  27.373  35.975  1.00 39.57           C  
ATOM    885  CZ  PHE A 114      82.534  26.475  36.421  1.00 40.16           C  
ATOM    886  N   THR A 115      76.373  23.153  33.302  1.00 42.73           N  
ATOM    887  CA  THR A 115      75.289  22.765  32.380  1.00 48.14           C  
ATOM    888  C   THR A 115      74.692  23.973  31.649  1.00 45.95           C  
ATOM    889  O   THR A 115      74.449  23.996  30.416  1.00 40.13           O  
ATOM    890  CB  THR A 115      74.182  21.900  33.072  1.00 52.97           C  
ATOM    891  OG1 THR A 115      74.403  21.707  34.463  1.00 58.44           O  
ATOM    892  CG2 THR A 115      74.015  20.541  32.399  1.00 56.47           C  
ATOM    893  N   ASN A 116      74.507  24.993  32.487  1.00 48.47           N  
ATOM    894  CA  ASN A 116      73.973  26.273  32.113  1.00 48.57           C  
ATOM    895  C   ASN A 116      74.703  26.711  30.877  1.00 42.21           C  
ATOM    896  O   ASN A 116      74.316  26.374  29.758  1.00 37.16           O  
ATOM    897  CB  ASN A 116      74.164  27.288  33.289  1.00 54.79           C  
ATOM    898  CG  ASN A 116      75.315  27.012  34.303  1.00 55.09           C  
ATOM    899  OD1 ASN A 116      75.362  25.984  35.060  1.00 50.12           O  
ATOM    900  ND2 ASN A 116      76.244  27.982  34.345  1.00 54.99           N  
ATOM    901  N   SER A 117      75.816  27.374  31.171  1.00 41.77           N  
ATOM    902  CA  SER A 117      76.738  27.933  30.230  1.00 37.76           C  
ATOM    903  C   SER A 117      77.193  26.945  29.220  1.00 32.12           C  
ATOM    904  O   SER A 117      77.509  27.360  28.128  1.00 29.84           O  
ATOM    905  CB  SER A 117      77.844  28.562  30.997  1.00 37.06           C  
ATOM    906  OG  SER A 117      77.271  28.761  32.277  1.00 39.16           O  
ATOM    907  N   LEU A 118      77.182  25.658  29.557  1.00 31.10           N  
ATOM    908  CA  LEU A 118      77.595  24.729  28.531  1.00 33.50           C  
ATOM    909  C   LEU A 118      76.686  24.868  27.332  1.00 42.14           C  
ATOM    910  O   LEU A 118      77.169  25.020  26.217  1.00 44.96           O  
ATOM    911  CB  LEU A 118      77.830  23.261  28.947  1.00 26.66           C  
ATOM    912  CG  LEU A 118      79.210  23.110  29.567  1.00 22.06           C  
ATOM    913  CD1 LEU A 118      79.062  23.138  31.062  1.00 24.56           C  
ATOM    914  CD2 LEU A 118      79.906  21.819  29.195  1.00 16.40           C  
ATOM    915  N   ARG A 119      75.370  24.909  27.583  1.00 44.16           N  
ATOM    916  CA  ARG A 119      74.374  25.087  26.507  1.00 44.15           C  
ATOM    917  C   ARG A 119      74.620  26.342  25.664  1.00 39.94           C  
ATOM    918  O   ARG A 119      75.162  26.248  24.582  1.00 42.51           O  
ATOM    919  CB  ARG A 119      72.915  25.044  26.996  1.00 54.98           C  
ATOM    920  CG  ARG A 119      72.283  23.647  27.038  1.00 65.55           C  
ATOM    921  CD  ARG A 119      70.898  23.611  27.697  1.00 78.25           C  
ATOM    922  NE  ARG A 119      70.256  24.930  27.807  1.00 89.43           N  
ATOM    923  CZ  ARG A 119      70.086  25.648  28.937  1.00 99.44           C  
ATOM    924  NH1 ARG A 119      70.481  25.226  30.147  1.00100.00           N  
ATOM    925  NH2 ARG A 119      69.482  26.845  28.839  1.00100.00           N  
ATOM    926  N   MET A 120      74.242  27.512  26.168  1.00 35.55           N  
ATOM    927  CA  MET A 120      74.431  28.737  25.437  1.00 33.50           C  
ATOM    928  C   MET A 120      75.755  28.948  24.732  1.00 33.63           C  
ATOM    929  O   MET A 120      75.940  29.864  23.941  1.00 38.31           O  
ATOM    930  CB  MET A 120      73.866  29.982  26.089  1.00 35.39           C  
ATOM    931  CG  MET A 120      72.885  29.686  27.178  1.00 40.95           C  
ATOM    932  SD  MET A 120      73.267  30.659  28.647  1.00 50.45           S  
ATOM    933  CE  MET A 120      74.148  29.355  29.595  1.00 51.66           C  
ATOM    934  N   LEU A 121      76.698  28.103  25.007  1.00 31.39           N  
ATOM    935  CA  LEU A 121      77.929  28.211  24.287  1.00 31.65           C  
ATOM    936  C   LEU A 121      77.545  27.431  23.086  1.00 33.06           C  
ATOM    937  O   LEU A 121      77.441  27.926  21.982  1.00 36.81           O  
ATOM    938  CB  LEU A 121      79.007  27.359  24.936  1.00 27.71           C  
ATOM    939  CG  LEU A 121      80.022  28.124  25.752  1.00 22.82           C  
ATOM    940  CD1 LEU A 121      81.041  27.102  26.316  1.00 20.46           C  
ATOM    941  CD2 LEU A 121      80.695  29.194  24.889  1.00 14.80           C  
ATOM    942  N   GLN A 122      77.271  26.170  23.405  1.00 30.78           N  
ATOM    943  CA  GLN A 122      76.813  25.145  22.499  1.00 29.30           C  
ATOM    944  C   GLN A 122      75.782  25.641  21.501  1.00 37.23           C  
ATOM    945  O   GLN A 122      75.576  24.982  20.510  1.00 45.20           O  
ATOM    946  CB  GLN A 122      76.264  23.958  23.281  1.00 32.18           C  
ATOM    947  CG  GLN A 122      75.028  23.317  22.655  1.00 44.14           C  
ATOM    948  CD  GLN A 122      75.150  21.804  22.591  1.00 58.41           C  
ATOM    949  OE1 GLN A 122      74.469  21.052  23.314  1.00 59.71           O  
ATOM    950  NE2 GLN A 122      76.066  21.350  21.748  1.00 61.95           N  
ATOM    951  N   GLN A 123      75.138  26.809  21.735  1.00 36.71           N  
ATOM    952  CA  GLN A 123      74.185  27.410  20.777  1.00 38.00           C  
ATOM    953  C   GLN A 123      74.569  28.843  20.453  1.00 33.49           C  
ATOM    954  O   GLN A 123      73.712  29.713  20.283  1.00 36.33           O  
ATOM    955  CB  GLN A 123      72.679  27.379  21.073  1.00 47.73           C  
ATOM    956  CG  GLN A 123      72.280  26.774  22.424  1.00 62.16           C  
ATOM    957  CD  GLN A 123      70.867  27.162  22.837  1.00 72.17           C  
ATOM    958  OE1 GLN A 123      70.018  27.426  21.968  1.00 79.68           O  
ATOM    959  NE2 GLN A 123      70.610  27.167  24.157  1.00 78.04           N  
ATOM    960  N   LYS A 124      75.873  29.070  20.426  1.00 27.42           N  
ATOM    961  CA  LYS A 124      76.435  30.344  20.116  1.00 27.11           C  
ATOM    962  C   LYS A 124      75.774  31.552  20.727  1.00 28.22           C  
ATOM    963  O   LYS A 124      75.483  32.525  20.037  1.00 34.15           O  
ATOM    964  CB  LYS A 124      76.655  30.486  18.634  1.00 26.24           C  
ATOM    965  CG  LYS A 124      76.848  29.115  18.014  1.00 29.77           C  
ATOM    966  CD  LYS A 124      76.564  29.053  16.527  1.00 37.87           C  
ATOM    967  CE  LYS A 124      77.682  28.365  15.767  1.00 46.18           C  
ATOM    968  NZ  LYS A 124      79.027  28.667  16.297  1.00 49.99           N  
ATOM    969  N   ARG A 125      75.596  31.527  22.021  1.00 24.59           N  
ATOM    970  CA  ARG A 125      75.043  32.668  22.687  1.00 29.25           C  
ATOM    971  C   ARG A 125      76.154  33.261  23.495  1.00 30.61           C  
ATOM    972  O   ARG A 125      76.190  33.141  24.716  1.00 32.91           O  
ATOM    973  CB  ARG A 125      73.847  32.257  23.477  1.00 36.17           C  
ATOM    974  CG  ARG A 125      72.747  31.853  22.492  1.00 49.29           C  
ATOM    975  CD  ARG A 125      71.556  31.111  23.100  1.00 57.58           C  
ATOM    976  NE  ARG A 125      70.929  31.848  24.193  1.00 65.84           N  
ATOM    977  CZ  ARG A 125      69.684  31.674  24.620  1.00 69.75           C  
ATOM    978  NH1 ARG A 125      68.852  30.790  24.062  1.00 70.45           N  
ATOM    979  NH2 ARG A 125      69.258  32.418  25.641  1.00 71.45           N  
ATOM    980  N   TRP A 126      77.104  33.833  22.741  1.00 27.56           N  
ATOM    981  CA  TRP A 126      78.342  34.351  23.279  1.00 26.27           C  
ATOM    982  C   TRP A 126      78.255  35.377  24.366  1.00 25.23           C  
ATOM    983  O   TRP A 126      78.918  35.239  25.365  1.00 26.47           O  
ATOM    984  CB  TRP A 126      79.324  34.699  22.180  1.00 32.11           C  
ATOM    985  CG  TRP A 126      79.455  33.639  21.100  1.00 35.90           C  
ATOM    986  CD1 TRP A 126      79.611  33.900  19.815  1.00 35.06           C  
ATOM    987  CD2 TRP A 126      79.667  32.194  21.196  1.00 36.20           C  
ATOM    988  NE1 TRP A 126      79.828  32.759  19.087  1.00 33.11           N  
ATOM    989  CE2 TRP A 126      79.811  31.718  19.913  1.00 31.58           C  
ATOM    990  CE3 TRP A 126      79.586  31.261  22.221  1.00 40.37           C  
ATOM    991  CZ2 TRP A 126      79.993  30.367  19.627  1.00 31.00           C  
ATOM    992  CZ3 TRP A 126      79.838  29.931  21.959  1.00 39.19           C  
ATOM    993  CH2 TRP A 126      79.942  29.482  20.672  1.00 33.91           C  
ATOM    994  N   CYS A 127      77.413  36.387  24.164  1.00 28.14           N  
ATOM    995  CA  CYS A 127      77.150  37.464  25.143  1.00 28.28           C  
ATOM    996  C   CYS A 127      76.483  37.018  26.472  1.00 30.39           C  
ATOM    997  O   CYS A 127      76.771  37.608  27.516  1.00 31.59           O  
ATOM    998  CB  CYS A 127      76.416  38.755  24.619  1.00 21.63           C  
ATOM    999  SG  CYS A 127      77.454  39.901  23.625  1.00 20.59           S  
ATOM   1000  N   GLU A 128      75.560  36.037  26.470  1.00 28.81           N  
ATOM   1001  CA  GLU A 128      74.916  35.632  27.730  1.00 30.69           C  
ATOM   1002  C   GLU A 128      75.819  34.726  28.523  1.00 35.39           C  
ATOM   1003  O   GLU A 128      75.700  34.701  29.742  1.00 39.17           O  
ATOM   1004  CB  GLU A 128      73.469  35.045  27.653  1.00 34.10           C  
ATOM   1005  CG  GLU A 128      72.483  35.879  26.814  1.00 43.97           C  
ATOM   1006  CD  GLU A 128      71.277  35.133  26.293  1.00 56.40           C  
ATOM   1007  OE1 GLU A 128      70.598  34.550  27.246  1.00 62.68           O  
ATOM   1008  OE2 GLU A 128      70.931  35.133  25.121  1.00 57.75           O  
ATOM   1009  N   ALA A 129      76.700  34.015  27.794  1.00 33.72           N  
ATOM   1010  CA  ALA A 129      77.709  33.105  28.330  1.00 29.25           C  
ATOM   1011  C   ALA A 129      78.825  33.893  29.009  1.00 24.11           C  
ATOM   1012  O   ALA A 129      79.236  33.558  30.111  1.00 21.34           O  
ATOM   1013  CB  ALA A 129      78.293  32.216  27.220  1.00 29.60           C  
ATOM   1014  N   ALA A 130      79.306  34.955  28.341  1.00 23.88           N  
ATOM   1015  CA  ALA A 130      80.381  35.776  28.906  1.00 21.93           C  
ATOM   1016  C   ALA A 130      80.047  36.275  30.282  1.00 19.52           C  
ATOM   1017  O   ALA A 130      80.772  35.987  31.194  1.00 17.15           O  
ATOM   1018  CB  ALA A 130      80.897  36.897  28.018  1.00 18.15           C  
ATOM   1019  N   VAL A 131      78.949  37.012  30.410  1.00 18.67           N  
ATOM   1020  CA  VAL A 131      78.499  37.525  31.676  1.00 13.51           C  
ATOM   1021  C   VAL A 131      78.357  36.311  32.572  1.00 23.99           C  
ATOM   1022  O   VAL A 131      79.107  36.134  33.522  1.00 32.89           O  
ATOM   1023  CB  VAL A 131      77.149  38.228  31.518  1.00  9.15           C  
ATOM   1024  CG1 VAL A 131      76.205  38.041  32.701  1.00 11.43           C  
ATOM   1025  CG2 VAL A 131      77.279  39.703  31.245  1.00  3.44           C  
ATOM   1026  N   ASN A 132      77.449  35.424  32.222  1.00 21.11           N  
ATOM   1027  CA  ASN A 132      77.208  34.180  32.961  1.00 20.34           C  
ATOM   1028  C   ASN A 132      78.440  33.421  33.481  1.00 16.93           C  
ATOM   1029  O   ASN A 132      78.399  32.731  34.476  1.00 18.62           O  
ATOM   1030  CB  ASN A 132      76.457  33.263  32.030  1.00 25.90           C  
ATOM   1031  CG  ASN A 132      75.731  32.202  32.752  1.00 32.49           C  
ATOM   1032  OD1 ASN A 132      76.335  31.172  33.076  1.00 35.11           O  
ATOM   1033  ND2 ASN A 132      74.415  32.449  32.935  1.00 35.02           N  
ATOM   1034  N   LEU A 133      79.553  33.514  32.816  1.00 13.17           N  
ATOM   1035  CA  LEU A 133      80.708  32.811  33.305  1.00 14.84           C  
ATOM   1036  C   LEU A 133      81.494  33.686  34.281  1.00 16.47           C  
ATOM   1037  O   LEU A 133      82.342  33.203  35.008  1.00 17.61           O  
ATOM   1038  CB  LEU A 133      81.653  32.359  32.150  1.00 14.99           C  
ATOM   1039  CG  LEU A 133      81.283  31.068  31.423  1.00 10.77           C  
ATOM   1040  CD1 LEU A 133      82.193  30.871  30.226  1.00  8.47           C  
ATOM   1041  CD2 LEU A 133      81.518  29.906  32.359  1.00 10.97           C  
ATOM   1042  N   ALA A 134      81.247  34.985  34.284  1.00 15.62           N  
ATOM   1043  CA  ALA A 134      81.970  35.893  35.170  1.00 16.01           C  
ATOM   1044  C   ALA A 134      81.292  36.037  36.522  1.00 18.89           C  
ATOM   1045  O   ALA A 134      81.488  37.034  37.217  1.00 22.72           O  
ATOM   1046  CB  ALA A 134      82.021  37.282  34.558  1.00 16.68           C  
ATOM   1047  N   LYS A 135      80.465  35.060  36.863  1.00 21.45           N  
ATOM   1048  CA  LYS A 135      79.725  34.976  38.121  1.00 24.90           C  
ATOM   1049  C   LYS A 135      80.049  33.643  38.666  1.00 20.56           C  
ATOM   1050  O   LYS A 135      79.201  32.769  38.543  1.00 22.61           O  
ATOM   1051  CB  LYS A 135      78.252  34.920  37.883  1.00 23.97           C  
ATOM   1052  CG  LYS A 135      77.942  36.024  36.925  1.00 28.85           C  
ATOM   1053  CD  LYS A 135      78.609  37.346  37.277  1.00 36.55           C  
ATOM   1054  CE  LYS A 135      77.614  38.512  37.302  1.00 40.01           C  
ATOM   1055  NZ  LYS A 135      77.782  39.532  38.367  1.00 41.28           N  
ATOM   1056  N   SER A 136      81.251  33.490  39.211  1.00 15.56           N  
ATOM   1057  CA  SER A 136      81.639  32.197  39.666  1.00 21.16           C  
ATOM   1058  C   SER A 136      82.881  32.267  40.540  1.00 20.95           C  
ATOM   1059  O   SER A 136      83.521  33.323  40.670  1.00 24.72           O  
ATOM   1060  CB  SER A 136      82.003  31.467  38.408  1.00 30.55           C  
ATOM   1061  OG  SER A 136      83.280  31.953  38.009  1.00 43.62           O  
ATOM   1062  N   ARG A 137      83.256  31.139  41.104  1.00 16.14           N  
ATOM   1063  CA  ARG A 137      84.427  31.188  41.908  1.00 30.36           C  
ATOM   1064  C   ARG A 137      85.687  31.336  41.065  1.00 23.96           C  
ATOM   1065  O   ARG A 137      86.542  32.183  41.338  1.00 29.50           O  
ATOM   1066  CB  ARG A 137      84.490  30.144  43.029  1.00 52.91           C  
ATOM   1067  CG  ARG A 137      83.790  30.579  44.344  1.00 70.94           C  
ATOM   1068  CD  ARG A 137      84.502  31.682  45.177  1.00 84.55           C  
ATOM   1069  NE  ARG A 137      85.906  31.478  45.628  1.00 98.02           N  
ATOM   1070  CZ  ARG A 137      86.454  30.435  46.293  1.00100.00           C  
ATOM   1071  NH1 ARG A 137      85.762  29.325  46.627  1.00100.00           N  
ATOM   1072  NH2 ARG A 137      87.762  30.513  46.617  1.00100.00           N  
ATOM   1073  N   TRP A 138      85.722  30.533  40.035  1.00 21.05           N  
ATOM   1074  CA  TRP A 138      86.840  30.456  39.133  1.00 25.72           C  
ATOM   1075  C   TRP A 138      87.370  31.819  38.749  1.00 23.74           C  
ATOM   1076  O   TRP A 138      88.569  32.112  38.870  1.00 20.98           O  
ATOM   1077  CB  TRP A 138      86.585  29.487  37.948  1.00 25.45           C  
ATOM   1078  CG  TRP A 138      87.623  29.419  36.830  1.00 23.25           C  
ATOM   1079  CD1 TRP A 138      88.835  28.839  36.887  1.00 22.15           C  
ATOM   1080  CD2 TRP A 138      87.470  29.835  35.459  1.00 18.63           C  
ATOM   1081  NE1 TRP A 138      89.465  28.876  35.680  1.00 16.59           N  
ATOM   1082  CE2 TRP A 138      88.671  29.502  34.787  1.00 19.57           C  
ATOM   1083  CE3 TRP A 138      86.435  30.462  34.741  1.00 14.58           C  
ATOM   1084  CZ2 TRP A 138      88.875  29.791  33.429  1.00 22.93           C  
ATOM   1085  CZ3 TRP A 138      86.631  30.755  33.410  1.00 19.98           C  
ATOM   1086  CH2 TRP A 138      87.837  30.416  32.759  1.00 25.36           C  
ATOM   1087  N   TYR A 139      86.438  32.667  38.363  1.00 20.51           N  
ATOM   1088  CA  TYR A 139      86.830  33.984  37.977  1.00 19.20           C  
ATOM   1089  C   TYR A 139      87.459  34.639  39.149  1.00 20.14           C  
ATOM   1090  O   TYR A 139      88.593  35.103  39.092  1.00 23.65           O  
ATOM   1091  CB  TYR A 139      85.617  34.781  37.518  1.00 17.69           C  
ATOM   1092  CG  TYR A 139      86.025  36.139  37.070  1.00 16.76           C  
ATOM   1093  CD1 TYR A 139      86.393  37.119  37.978  1.00 20.16           C  
ATOM   1094  CD2 TYR A 139      86.053  36.469  35.721  1.00 19.06           C  
ATOM   1095  CE1 TYR A 139      86.797  38.390  37.566  1.00 21.25           C  
ATOM   1096  CE2 TYR A 139      86.454  37.732  35.281  1.00 19.41           C  
ATOM   1097  CZ  TYR A 139      86.823  38.699  36.210  1.00 21.10           C  
ATOM   1098  OH  TYR A 139      87.243  39.944  35.810  1.00 21.34           O  
ATOM   1099  N   ASN A 140      86.670  34.638  40.206  1.00 19.56           N  
ATOM   1100  CA  ASN A 140      87.021  35.237  41.439  1.00 22.80           C  
ATOM   1101  C   ASN A 140      88.303  34.731  42.033  1.00 24.00           C  
ATOM   1102  O   ASN A 140      89.034  35.458  42.688  1.00 26.07           O  
ATOM   1103  CB  ASN A 140      85.823  35.293  42.373  1.00 24.75           C  
ATOM   1104  CG  ASN A 140      84.717  36.108  41.670  1.00 30.50           C  
ATOM   1105  OD1 ASN A 140      83.741  35.551  41.122  1.00 30.90           O  
ATOM   1106  ND2 ASN A 140      84.838  37.448  41.683  1.00 32.22           N  
ATOM   1107  N   GLN A 141      88.606  33.496  41.743  1.00 22.54           N  
ATOM   1108  CA  GLN A 141      89.790  32.838  42.247  1.00 28.15           C  
ATOM   1109  C   GLN A 141      91.121  33.148  41.541  1.00 23.59           C  
ATOM   1110  O   GLN A 141      92.169  33.117  42.187  1.00 16.31           O  
ATOM   1111  CB  GLN A 141      89.527  31.343  42.240  1.00 44.09           C  
ATOM   1112  CG  GLN A 141      89.560  30.733  43.642  1.00 60.52           C  
ATOM   1113  CD  GLN A 141      90.995  30.565  44.088  1.00 73.86           C  
ATOM   1114  OE1 GLN A 141      91.288  30.053  45.191  1.00 83.00           O  
ATOM   1115  NE2 GLN A 141      91.892  31.022  43.201  1.00 80.09           N  
ATOM   1116  N   THR A 142      91.092  33.397  40.202  1.00 23.62           N  
ATOM   1117  CA  THR A 142      92.265  33.726  39.385  1.00 19.96           C  
ATOM   1118  C   THR A 142      91.809  34.668  38.313  1.00 14.59           C  
ATOM   1119  O   THR A 142      91.626  34.214  37.218  1.00 18.91           O  
ATOM   1120  CB  THR A 142      92.860  32.475  38.677  1.00 27.61           C  
ATOM   1121  OG1 THR A 142      91.884  31.800  37.937  1.00 28.61           O  
ATOM   1122  CG2 THR A 142      93.491  31.470  39.635  1.00 30.36           C  
ATOM   1123  N   PRO A 143      91.606  35.939  38.622  1.00 12.94           N  
ATOM   1124  CA  PRO A 143      91.048  36.940  37.739  1.00 13.76           C  
ATOM   1125  C   PRO A 143      91.886  37.358  36.553  1.00 23.51           C  
ATOM   1126  O   PRO A 143      91.356  37.851  35.550  1.00 28.79           O  
ATOM   1127  CB  PRO A 143      90.738  38.138  38.573  1.00 10.89           C  
ATOM   1128  CG  PRO A 143      91.314  37.843  39.939  1.00 11.72           C  
ATOM   1129  CD  PRO A 143      92.130  36.585  39.807  1.00 14.79           C  
ATOM   1130  N   ASN A 144      93.189  37.155  36.599  1.00 25.99           N  
ATOM   1131  CA  ASN A 144      93.928  37.504  35.396  1.00 23.02           C  
ATOM   1132  C   ASN A 144      93.847  36.412  34.343  1.00 19.92           C  
ATOM   1133  O   ASN A 144      93.442  36.679  33.204  1.00 22.12           O  
ATOM   1134  CB  ASN A 144      95.303  38.108  35.613  1.00 25.19           C  
ATOM   1135  CG  ASN A 144      95.157  39.478  36.230  1.00 32.39           C  
ATOM   1136  OD1 ASN A 144      94.275  40.284  35.833  1.00 37.71           O  
ATOM   1137  ND2 ASN A 144      95.956  39.716  37.271  1.00 34.26           N  
ATOM   1138  N   ARG A 145      94.214  35.186  34.735  1.00 13.61           N  
ATOM   1139  CA  ARG A 145      94.086  34.092  33.808  1.00 16.13           C  
ATOM   1140  C   ARG A 145      92.617  34.026  33.344  1.00 20.12           C  
ATOM   1141  O   ARG A 145      92.318  34.148  32.144  1.00 24.95           O  
ATOM   1142  CB  ARG A 145      94.551  32.806  34.468  1.00 16.37           C  
ATOM   1143  CG  ARG A 145      94.257  31.496  33.729  1.00 17.08           C  
ATOM   1144  CD  ARG A 145      95.465  30.549  33.830  1.00 17.55           C  
ATOM   1145  NE  ARG A 145      95.205  29.135  33.537  1.00 19.91           N  
ATOM   1146  CZ  ARG A 145      96.166  28.192  33.674  1.00 20.39           C  
ATOM   1147  NH1 ARG A 145      97.378  28.542  34.067  1.00 24.71           N  
ATOM   1148  NH2 ARG A 145      95.940  26.890  33.436  1.00 11.51           N  
ATOM   1149  N   ALA A 146      91.667  33.942  34.283  1.00 12.26           N  
ATOM   1150  CA  ALA A 146      90.272  33.861  33.884  1.00 14.28           C  
ATOM   1151  C   ALA A 146      89.711  35.035  33.116  1.00 20.57           C  
ATOM   1152  O   ALA A 146      88.542  35.053  32.769  1.00 21.12           O  
ATOM   1153  CB  ALA A 146      89.391  33.588  35.053  1.00 19.06           C  
ATOM   1154  N   LYS A 147      90.502  36.050  32.853  1.00 27.32           N  
ATOM   1155  CA  LYS A 147      89.990  37.153  32.057  1.00 28.08           C  
ATOM   1156  C   LYS A 147      90.433  36.990  30.591  1.00 26.03           C  
ATOM   1157  O   LYS A 147      89.599  37.031  29.669  1.00 26.66           O  
ATOM   1158  CB  LYS A 147      90.345  38.494  32.627  1.00 29.84           C  
ATOM   1159  CG  LYS A 147      89.110  39.348  32.812  1.00 39.92           C  
ATOM   1160  CD  LYS A 147      89.378  40.829  32.602  1.00 56.64           C  
ATOM   1161  CE  LYS A 147      90.512  41.371  33.471  1.00 71.40           C  
ATOM   1162  NZ  LYS A 147      90.229  41.392  34.923  1.00 71.27           N  
ATOM   1163  N   ARG A 148      91.756  36.754  30.402  1.00 17.30           N  
ATOM   1164  CA  ARG A 148      92.318  36.487  29.110  1.00 13.50           C  
ATOM   1165  C   ARG A 148      91.534  35.345  28.428  1.00 19.72           C  
ATOM   1166  O   ARG A 148      91.402  35.287  27.209  1.00 19.68           O  
ATOM   1167  CB  ARG A 148      93.735  36.013  29.287  1.00 10.88           C  
ATOM   1168  CG  ARG A 148      94.601  36.988  30.042  1.00 12.83           C  
ATOM   1169  CD  ARG A 148      96.113  36.787  29.804  1.00 13.91           C  
ATOM   1170  NE  ARG A 148      96.730  35.843  30.734  1.00 18.96           N  
ATOM   1171  CZ  ARG A 148      97.447  36.236  31.795  1.00 24.57           C  
ATOM   1172  NH1 ARG A 148      97.598  37.554  31.993  1.00 23.34           N  
ATOM   1173  NH2 ARG A 148      97.999  35.376  32.679  1.00 26.90           N  
ATOM   1174  N   VAL A 149      91.025  34.414  29.244  1.00 19.34           N  
ATOM   1175  CA  VAL A 149      90.239  33.289  28.777  1.00 13.07           C  
ATOM   1176  C   VAL A 149      88.767  33.611  28.509  1.00 19.96           C  
ATOM   1177  O   VAL A 149      88.162  33.069  27.588  1.00 23.89           O  
ATOM   1178  CB  VAL A 149      90.318  32.128  29.745  1.00  7.46           C  
ATOM   1179  CG1 VAL A 149      89.313  31.046  29.387  1.00  6.34           C  
ATOM   1180  CG2 VAL A 149      91.688  31.502  29.701  1.00  6.95           C  
ATOM   1181  N   ILE A 150      88.114  34.441  29.314  1.00 23.03           N  
ATOM   1182  CA  ILE A 150      86.719  34.673  28.944  1.00 25.71           C  
ATOM   1183  C   ILE A 150      86.735  35.466  27.652  1.00 22.42           C  
ATOM   1184  O   ILE A 150      86.000  35.187  26.715  1.00 22.52           O  
ATOM   1185  CB  ILE A 150      85.856  35.373  30.008  1.00 28.01           C  
ATOM   1186  CG1 ILE A 150      85.730  34.494  31.191  1.00 34.62           C  
ATOM   1187  CG2 ILE A 150      84.438  35.579  29.555  1.00 19.85           C  
ATOM   1188  CD1 ILE A 150      85.003  35.262  32.266  1.00 39.75           C  
ATOM   1189  N   THR A 151      87.607  36.463  27.630  1.00 17.96           N  
ATOM   1190  CA  THR A 151      87.756  37.297  26.479  1.00 20.63           C  
ATOM   1191  C   THR A 151      87.940  36.467  25.177  1.00 19.21           C  
ATOM   1192  O   THR A 151      87.457  36.776  24.104  1.00 21.61           O  
ATOM   1193  CB  THR A 151      88.930  38.234  26.758  1.00 26.59           C  
ATOM   1194  OG1 THR A 151      88.476  39.556  26.987  1.00 18.81           O  
ATOM   1195  CG2 THR A 151      89.962  38.136  25.616  1.00 33.86           C  
ATOM   1196  N   THR A 152      88.614  35.376  25.298  1.00 17.58           N  
ATOM   1197  CA  THR A 152      88.826  34.507  24.208  1.00 20.76           C  
ATOM   1198  C   THR A 152      87.497  33.902  23.760  1.00 22.58           C  
ATOM   1199  O   THR A 152      87.028  34.233  22.698  1.00 27.00           O  
ATOM   1200  CB  THR A 152      89.901  33.483  24.586  1.00 26.73           C  
ATOM   1201  OG1 THR A 152      91.167  34.122  24.786  1.00 29.55           O  
ATOM   1202  CG2 THR A 152      89.993  32.469  23.468  1.00 31.34           C  
ATOM   1203  N   PHE A 153      86.873  33.026  24.564  1.00 23.22           N  
ATOM   1204  CA  PHE A 153      85.564  32.446  24.229  1.00 17.74           C  
ATOM   1205  C   PHE A 153      84.616  33.552  23.766  1.00 22.17           C  
ATOM   1206  O   PHE A 153      83.669  33.291  23.112  1.00 27.35           O  
ATOM   1207  CB  PHE A 153      84.830  31.868  25.462  1.00 13.92           C  
ATOM   1208  CG  PHE A 153      85.150  30.482  25.976  1.00 14.19           C  
ATOM   1209  CD1 PHE A 153      85.135  29.349  25.163  1.00 15.74           C  
ATOM   1210  CD2 PHE A 153      85.302  30.270  27.337  1.00 14.51           C  
ATOM   1211  CE1 PHE A 153      85.459  28.064  25.662  1.00 13.08           C  
ATOM   1212  CE2 PHE A 153      85.573  28.989  27.852  1.00 15.57           C  
ATOM   1213  CZ  PHE A 153      85.641  27.874  27.020  1.00 11.14           C  
ATOM   1214  N   CYS A 154      84.847  34.815  24.131  1.00 24.65           N  
ATOM   1215  CA  CYS A 154      83.934  35.881  23.705  1.00 27.59           C  
ATOM   1216  C   CYS A 154      84.261  36.390  22.328  1.00 32.73           C  
ATOM   1217  O   CYS A 154      83.354  36.626  21.545  1.00 37.49           O  
ATOM   1218  CB  CYS A 154      83.891  37.183  24.563  1.00 27.38           C  
ATOM   1219  SG  CYS A 154      82.346  38.242  24.398  1.00 23.55           S  
ATOM   1220  N   THR A 155      85.540  36.674  22.055  1.00 27.98           N  
ATOM   1221  CA  THR A 155      85.904  37.196  20.753  1.00 23.52           C  
ATOM   1222  C   THR A 155      86.340  36.080  19.809  1.00 23.65           C  
ATOM   1223  O   THR A 155      86.163  36.147  18.614  1.00 25.26           O  
ATOM   1224  CB  THR A 155      87.085  38.170  20.847  1.00 23.15           C  
ATOM   1225  OG1 THR A 155      88.218  37.402  21.174  1.00 33.15           O  
ATOM   1226  CG2 THR A 155      86.953  39.311  21.848  1.00  8.57           C  
ATOM   1227  N   GLY A 156      86.942  35.063  20.360  1.00 21.56           N  
ATOM   1228  CA  GLY A 156      87.440  33.972  19.594  1.00 18.29           C  
ATOM   1229  C   GLY A 156      88.800  34.386  19.032  1.00 23.61           C  
ATOM   1230  O   GLY A 156      89.247  33.906  18.012  1.00 29.81           O  
ATOM   1231  N   THR A 157      89.509  35.270  19.693  1.00 21.00           N  
ATOM   1232  CA  THR A 157      90.800  35.672  19.145  1.00 21.00           C  
ATOM   1233  C   THR A 157      91.973  35.592  20.136  1.00 23.80           C  
ATOM   1234  O   THR A 157      91.716  35.358  21.319  1.00 31.27           O  
ATOM   1235  CB  THR A 157      90.596  37.068  18.509  1.00 22.04           C  
ATOM   1236  OG1 THR A 157      91.302  38.080  19.190  1.00 20.44           O  
ATOM   1237  CG2 THR A 157      89.111  37.416  18.517  1.00 21.59           C  
ATOM   1238  N   TRP A 158      93.247  35.785  19.679  1.00 22.18           N  
ATOM   1239  CA  TRP A 158      94.437  35.755  20.576  1.00 25.74           C  
ATOM   1240  C   TRP A 158      94.808  37.086  21.266  1.00 30.30           C  
ATOM   1241  O   TRP A 158      95.605  37.104  22.176  1.00 35.84           O  
ATOM   1242  CB  TRP A 158      95.763  35.134  20.001  1.00 25.68           C  
ATOM   1243  CG  TRP A 158      95.740  33.693  19.563  1.00 27.43           C  
ATOM   1244  CD1 TRP A 158      95.666  33.292  18.279  1.00 27.97           C  
ATOM   1245  CD2 TRP A 158      95.694  32.473  20.347  1.00 25.21           C  
ATOM   1246  NE1 TRP A 158      95.621  31.928  18.220  1.00 27.87           N  
ATOM   1247  CE2 TRP A 158      95.569  31.409  19.459  1.00 22.14           C  
ATOM   1248  CE3 TRP A 158      95.791  32.158  21.709  1.00 21.72           C  
ATOM   1249  CZ2 TRP A 158      95.540  30.098  19.881  1.00 15.05           C  
ATOM   1250  CZ3 TRP A 158      95.699  30.864  22.118  1.00 13.48           C  
ATOM   1251  CH2 TRP A 158      95.516  29.850  21.211  1.00 11.92           C  
ATOM   1252  N   ASP A 159      94.303  38.234  20.854  1.00 32.01           N  
ATOM   1253  CA  ASP A 159      94.721  39.503  21.482  1.00 34.85           C  
ATOM   1254  C   ASP A 159      94.706  39.677  22.988  1.00 30.63           C  
ATOM   1255  O   ASP A 159      95.358  40.575  23.527  1.00 34.11           O  
ATOM   1256  CB  ASP A 159      94.542  40.832  20.716  1.00 48.86           C  
ATOM   1257  CG  ASP A 159      93.298  40.964  19.866  1.00 61.22           C  
ATOM   1258  OD1 ASP A 159      92.570  40.028  19.562  1.00 63.46           O  
ATOM   1259  OD2 ASP A 159      93.116  42.200  19.439  1.00 63.90           O  
ATOM   1260  N   ALA A 160      93.980  38.870  23.716  1.00 26.00           N  
ATOM   1261  CA  ALA A 160      94.060  39.122  25.136  1.00 22.97           C  
ATOM   1262  C   ALA A 160      95.484  38.785  25.669  1.00 21.06           C  
ATOM   1263  O   ALA A 160      95.975  39.349  26.631  1.00 17.64           O  
ATOM   1264  CB  ALA A 160      92.942  38.354  25.838  1.00 21.86           C  
ATOM   1265  N   TYR A 161      96.144  37.852  24.981  1.00 23.27           N  
ATOM   1266  CA  TYR A 161      97.456  37.301  25.282  1.00 26.15           C  
ATOM   1267  C   TYR A 161      98.623  37.945  24.545  1.00 35.57           C  
ATOM   1268  O   TYR A 161      99.753  37.409  24.605  1.00 33.16           O  
ATOM   1269  CB  TYR A 161      97.468  35.838  24.811  1.00 18.71           C  
ATOM   1270  CG  TYR A 161      96.974  34.844  25.832  1.00 23.68           C  
ATOM   1271  CD1 TYR A 161      95.620  34.499  25.913  1.00 27.45           C  
ATOM   1272  CD2 TYR A 161      97.863  34.244  26.723  1.00 22.94           C  
ATOM   1273  CE1 TYR A 161      95.152  33.582  26.859  1.00 28.68           C  
ATOM   1274  CE2 TYR A 161      97.410  33.336  27.681  1.00 27.30           C  
ATOM   1275  CZ  TYR A 161      96.056  32.998  27.754  1.00 27.43           C  
ATOM   1276  OH  TYR A 161      95.650  32.058  28.686  1.00 22.95           O  
ATOM   1277  N   LYS A 162      98.318  39.028  23.793  1.00 40.71           N  
ATOM   1278  CA  LYS A 162      99.264  39.740  22.928  1.00 45.43           C  
ATOM   1279  C   LYS A 162     100.085  40.778  23.664  1.00 41.46           C  
ATOM   1280  O   LYS A 162     100.802  41.561  23.041  1.00 42.01           O  
ATOM   1281  CB  LYS A 162      98.585  40.331  21.693  1.00 60.03           C  
ATOM   1282  CG  LYS A 162      99.004  39.648  20.385  1.00 76.32           C  
ATOM   1283  CD  LYS A 162      98.027  38.583  19.871  1.00 87.22           C  
ATOM   1284  CE  LYS A 162      96.918  39.160  18.991  1.00 99.08           C  
ATOM   1285  NZ  LYS A 162      96.608  38.361  17.782  1.00100.00           N  
TER    1286      LYS A 162                                                      
HETATM 1287  O   HOH A 170      98.860  17.044  21.097  1.00 11.02           O  
HETATM 1288  O   HOH A 171      95.791  15.711  32.544  1.00 23.96           O  
HETATM 1289  O   HOH A 172      94.321  24.042  19.992  1.00 17.52           O  
HETATM 1290  O   HOH A 173      96.221  35.742  38.627  1.00 17.79           O  
HETATM 1291  O   HOH A 175      94.626  18.952  33.374  1.00 77.73           O  
HETATM 1292  O   HOH A 177      82.907   9.178  16.814  1.00 45.44           O  
MASTER      359    0    0   10    2    2    0    6 1291    1    0   13          
END                                                                             
