# Supplementary material for: Validation and quality assessment of macromolecular structures using complex network analysis
Source: Sci Rep. 2019 Feb 8;9:1678. doi: 10.1038/s41598-019-38658-9 (PMC6368557; doi:10.1038/s41598-019-38658-9)
Supplement: Supplementary file 2 — Dataset 1 [file 41598_2019_38658_MOESM2_ESM.zip › DataSet/raw_PGR_data.csv]

Nodes	MeanDegree	PDBid	Resolution	SCOPE
157	7.50318	966C	1.90	SCOP=d
802	8.38903	9AAT	2.20	SCOP=c
305	8.41311	9ABP	1.97	SCOP=c
66	7.51515	9AME	1.80	SCOP=b
166	7.81928	821P	1.50	SCOP=c
376	8.1117	9API	3.00	SCOP=e
166	7.78313	721P	2.00	SCOP=c
166	7.77108	621P	2.40	SCOP=c
330	7.6303	830C	1.60	SCOP=d
456	7.72807	9ATC	2.40	SCOP=c
300	8.63333	7A3H	0.95	SCOP=c
255	8.06275	9CA2	2.80	SCOP=b
300	8.53333	8A3H	0.97	SCOP=c
300	8.60667	6A3H	1.68	SCOP=c
166	7.78313	521P	2.60	SCOP=c
802	8.34663	7AAT	1.90	SCOP=c
305	8.40656	6ABP	1.67	SCOP=c
684	8.14912	9CGT	2.50	SCOP=b
802	8.38903	8AAT	2.30	SCOP=c
300	8.63333	5A3H	1.82	SCOP=c
305	8.40656	7ABP	1.67	SCOP=c
229	8.16594	9EST	1.90	SCOP=b
754	8.48276	6ACN	2.50	SCOP=c
305	8.43279	8ABP	1.49	SCOP=c
305	8.38033	5ABP	1.80	SCOP=c
753	8.52855	7ACN	2.00	SCOP=c
558	9.12903	9GAA	2.10	SCOP=d
748	8.54011	6ADH	2.90	SCOP=b
753	8.53652	8ACN	2.00	SCOP=c
754	8.45889	5ACN	2.10	SCOP=c
562	9.03559	9GAC	1.90	SCOP=d
374	8.49733	8ADH	2.40	SCOP=b
374	8.48128	5ADH	2.90	SCOP=b
1372	8.5102	6ALD	2.30	SCOP=c
66	7.60606	8AME	1.90	SCOP=b
584	8.95548	9GAF	1.90	SCOP=d
2051	8.27011	7AHL	1.89	SCOP=f
66	7.51515	6AME	2.10	SCOP=b
66	7.57576	7AME	1.70	SCOP=b
328	8.28659	6APR	2.50	SCOP=b
456	8.32895	5AOP	2.20	SCOP=d
3292	8.14155	9GPB	2.90	SCOP=c
376	8.06915	7API	3.00	SCOP=e
912	7.9364	8AT1	2.80	SCOP=c
912	7.89035	6AT1	2.60	SCOP=c
330	8.30303	5APR	2.10	SCOP=b
416	7.93269	9GSS	1.97	SCOP=a
912	7.92544	7AT1	2.80	SCOP=c
912	7.96272	8ATC	2.50	SCOP=c
306	8.02614	6ATJ	2.00	SCOP=a
912	7.87719	5AT1	2.60	SCOP=a
198	8.0505	9HVP	2.80	SCOP=b
255	8.1098	8CA2	2.40	SCOP=b
305	7.96066	7ATJ	1.47	SCOP=a
255	8.09412	6CA2	2.50	SCOP=b
512	8.0625	5AZU	1.90	SCOP=b
414	8.29952	9ICD	2.50	SCOP=c
255	8.1098	7CA2	2.40	SCOP=a
291	7.85567	6CCP	2.20	SCOP=a
996	7.8494	8CAT	2.50	SCOP=e
153	7.76471	9ILB	2.28	SCOP=b
2064	8.12016	5BCA	2.20	SCOP=b
434	8.56682	6CEL	1.70	SCOP=b
996	7.85944	7CAT	2.50	SCOP=e
684	8.16374	8CGT	2.40	SCOP=b
208	7.51923	5BIR	2.00	SCOP=d
291	7.88316	7CCP	2.20	SCOP=a
684	8.11403	6CGT	2.60	SCOP=b
125	8.16	8CHO	2.30	SCOP=d
361	8.0831	9JDW	2.50	SCOP=d
1452	8.5124	5BJ3	2.20	SCOP=c
307	8.32573	8CPA	2.00	SCOP=c
214	7.65421	7CEI	2.30	SCOP=a
652	8.12883	9LDB	2.20	SCOP=c
256	8.07031	6CHY	2.33	SCOP=c
434	8.51613	7CEL	1.90	SCOP=b
732	8.49454	5BJ4	2.00	SCOP=c
652	8.1319	9LDT	2.00	SCOP=c
104	7.15385	5BU4	1.77	SCOP=d
684	8.22222	7CGT	3.00	SCOP=b
182	8.53846	9LPR	2.20	SCOP=b
1102	8.03085	6COX	2.80	SCOP=a
229	8.20961	8EST	1.78	SCOP=b
255	8.04706	5CA2	2.10	SCOP=b
307	8.32573	7CPA	2.00	SCOP=c
129	7.79845	9LYZ	2.50	SCOP=d
256	8.03125	5CAC	2.20	SCOP=b
405	8.00494	6CP4	1.90	SCOP=a
849	7.93875	8FAB	1.80	SCOP=b
66	7.60606	9MSI	2.60	SCOP=b
291	7.86254	5CCP	2.20	SCOP=a
307	8.27362	6CPA	2.00	SCOP=c
830	8.01205	9NSE	2.24	SCOP=d
434	8.59447	5CEL	1.90	SCOP=b
456	8.28947	8GEP	2.20	SCOP=d
436	8.57798	7ENL	2.20	SCOP=c
379	8.21636	9PAI	2.70	SCOP=e
229	8.15721	7EST	1.80	SCOP=b
212	8.15094	9PAP	1.65	SCOP=d
832	8.14904	8GPB	2.20	SCOP=c
1794	8.77926	5CEV	2.50	SCOP=c
413	8.01453	7FAB	2.00	SCOP=b
429	7.78555	6CTS	2.50	SCOP=a
684	8.21345	5CGT	2.50	SCOP=b
627	7.94258	8GSS	1.90	SCOP=a
106	7.67925	7FD1	1.30	SCOP=d
204	8.22549	8HVP	2.50	SCOP=b
124	7.62903	9RAT	1.50	SCOP=d
106	7.69811	7FDR	1.40	SCOP=d
128	7.96875	5CHY	2.00	SCOP=c
104	7.25	9RNT	1.50	SCOP=d
436	8.4633	6ENL	2.20	SCOP=c
414	8.28019	8ICD	2.50	SCOP=c
948	8.51688	5CNA	2.00	SCOP=b
248	8.02419	9RSA	1.80	SCOP=d
469	8.371	7GEP	2.40	SCOP=d
229	8.16594	6EST	1.80	SCOP=b
361	8.06648	8JDW	2.30	SCOP=d
2204	8.04628	5COX	3.00	SCOP=a
917	8.29662	9RUB	2.60	SCOP=c
436	8.1055	6FAB	1.90	SCOP=b
3296	8.25303	7GPB	2.90	SCOP=c
406	8.06897	5CP4	1.75	SCOP=a
106	7.60377	6FD1	1.35	SCOP=a
329	7.93921	8LDH	2.80	SCOP=c
208	7.47115	7GSP	2.00	SCOP=d
307	8.3127	5CPA	1.54	SCOP=c
387	7.80362	9XIA	1.90	SCOP=c
106	7.62264	6FDR	1.40	SCOP=d
182	8.57143	8LPR	2.25	SCOP=b
418	7.91866	7GSS	2.20	SCOP=a
125	7.648	6FIT	2.60	SCOP=d
129	7.81395	8LYZ	2.50	SCOP=d
1567	8.33312	9XIM	2.40	SCOP=c
290	8.0069	7HBI	1.60	SCOP=a
112	7.21429	6FIV	1.90	SCOP=b
108	7.59259	5CPV	1.60	SCOP=a
66	7.60606	8MSI	2.60	SCOP=b
243	7.82716	5CRO	2.30	SCOP=a
830	7.9759	8NSE	2.25	SCOP=d
202	8.25743	7HVP	2.40	SCOP=b
456	8.26754	6GEP	1.80	SCOP=d
858	8.2331	5CSC	2.80	SCOP=a
435	7.94023	8OHM	2.30	SCOP=c
251	7.56972	5CSM	2.00	SCOP=a
828	8.19324	6GPB	2.86	SCOP=c
123	7.98374	8PAZ	1.60	SCOP=b
414	8.29469	7ICD	2.40	SCOP=c
429	7.77156	5CTS	1.90	SCOP=a
104	7.15385	6GSP	2.20	SCOP=d
213	7.98122	8PCH	2.10	SCOP=d
166	8.28916	5CYH	2.10	SCOP=b
416	7.89423	6GSS	1.90	SCOP=a
564	8.19858	8PRK	1.85	SCOP=b
360	8.07778	7JDW	2.37	SCOP=d
103	7.65049	5CYT	1.50	SCOP=a
434	7.68203	6GST	2.20	SCOP=a
289	8.2699	8PRN	2.30	SCOP=f
554	8.14079	5DAA	2.90	SCOP=e
434	7.72811	6GSU	1.85	SCOP=a
182	8.59341	7LPR	2.05	SCOP=b
154	7.57143	5DFR	2.30	SCOP=c
124	7.6129	8RAT	1.50	SCOP=d
129	7.76744	7LYZ	2.50	SCOP=d
434	7.76498	6GSV	1.75	SCOP=a
396	7.9697	5EAA	2.40	SCOP=c
104	7.23077	8RNT	1.80	SCOP=d
434	7.69585	6GSW	1.85	SCOP=a
248	7.87903	8RSA	1.80	SCOP=d
514	7.84825	5EAS	2.25	SCOP=a
434	7.66359	6GSX	1.91	SCOP=a
1415	8.38869	7MDH	2.40	SCOP=c
532	7.90226	5EAT	2.80	SCOP=a
66	7.54545	7MSI	1.70	SCOP=b
434	7.59908	6GSY	2.20	SCOP=a
2360	8.00593	8RUC	1.60	SCOP=c
523	7.81644	5EAU	2.15	SCOP=a
385	8.37403	7NN9	2.00	SCOP=b
290	8.11034	6HBI	1.80	SCOP=a
574	8.12892	6HBW	2.00	SCOP=a
436	8.5	5ENL	2.20	SCOP=c
387	8.04651	7ODC	1.60	SCOP=b
320	8.0875	5ER1	2.00	SCOP=b
316	8.77848	8TLI	2.20	SCOP=d
123	7.77236	7PAZ	2.00	SCOP=b
320	8.10625	5ER2	1.80	SCOP=b
318	8.71069	8TLN	1.60	SCOP=d
414	8.28502	6ICD	2.80	SCOP=c
229	8.12227	5EST	2.09	SCOP=b
387	7.76744	8XIA	1.90	SCOP=c
98	7.91837	7PCY	1.80	SCOP=b
225	7.87556	5EUG	1.60	SCOP=c
360	8.03889	6JDW	2.50	SCOP=d
1567	8.3344	8XIM	2.40	SCOP=c
629	8.44197	5FBP	2.10	SCOP=e
1186	8.30186	7PRC	2.65	SCOP=a
329	7.93313	6LDH	2.00	SCOP=c
106	7.56604	5FD1	1.90	SCOP=d
289	8.27682	7PRN	2.25	SCOP=f
181	8.58564	6LPR	2.10	SCOP=b
126	7.66667	5FIT	2.30	SCOP=d
296	8.04054	7PTD	2.60	SCOP=c
129	7.84496	6LYT	1.90	SCOP=d
112	7.23214	5FIV	1.90	SCOP=b
129	7.79845	6LYZ	2.00	SCOP=d
434	7.7235	5FWG	2.00	SCOP=a
147	8.28571	5FX2	1.90	SCOP=c
66	7.63636	6MSI	1.65	SCOP=b
124	7.82258	7RAT	1.50	SCOP=d
267	8.14981	5GAL	2.00	SCOP=b
385	8.18182	6NN9	2.30	SCOP=b
2696	8.35089	7REQ	2.20	SCOP=c
138	7.94203	6NUL	1.80	SCOP=c
104	7.25	7RNT	1.90	SCOP=d
212	8.01887	6PAD	2.80	SCOP=d
124	7.64516	7RSA	1.26	SCOP=d
456	8.31579	5GEP	2.10	SCOP=d
309	7.69579	6PAH	2.15	SCOP=d
833	8.19928	5GPB	2.30	SCOP=c
123	7.9187	6PAZ	1.91	SCOP=b
492	8.44309	7STD	1.80	SCOP=d
461	8.13449	5GRT	2.40	SCOP=c
99	7.75758	6PCY	1.90	SCOP=b
476	8.08403	7TAA	1.98	SCOP=b
104	7.19231	5GSP	1.80	SCOP=d
1276	8.80878	6PFK	2.60	SCOP=c
494	8.30769	7TIM	1.90	SCOP=c
416	7.96154	5GSS	1.95	SCOP=a
316	8.73418	7TLI	1.95	SCOP=d
1186	8.28836	6PRC	2.30	SCOP=a
434	7.64055	5GST	2.00	SCOP=a
289	8.31142	6PRN	2.04	SCOP=f
316	8.70886	7TLN	2.30	SCOP=d
290	8.05517	5HBI	1.60	SCOP=a
296	8.14189	6PTD	2.60	SCOP=c
198	7.60606	7UPJ	2.00	SCOP=b
684	7.94737	6Q21	1.95	SCOP=c
1560	8.33974	7XIM	2.40	SCOP=c
256	8.08594	7YAS	1.75	SCOP=c
416	7.29808	5HOH	2.00	SCOP=d
124	7.72581	6RAT	1.50	SCOP=d
201	8.22886	5HVP	2.00	SCOP=b
2692	8.42051	6REQ	2.20	SCOP=c
115	7.04348	6RHN	2.15	SCOP=d
414	8.26087	5ICD	2.50	SCOP=c
361	8.04986	5JDW	2.60	SCOP=d
104	7.21154	6RNT	1.80	SCOP=d
534	8.04494	5KTQ	2.50	SCOP=c
654	7.46789	5LDH	2.70	SCOP=c
492	8.46748	6STD	1.80	SCOP=d
320	8.725	5LIP	2.90	SCOP=c
476	8.12185	6TAA	2.10	SCOP=b
182	8.58242	5LPR	2.13	SCOP=b
498	8.1245	6TIM	2.20	SCOP=c
108	7.81482	5LVE	2.00	SCOP=b
316	8.70886	6TLI	2.10	SCOP=d
316	8.68987	6TMN	1.60	SCOP=d
129	8.03101	5LYT	1.90	SCOP=d
198	7.66667	6UPJ	2.34	SCOP=b
129	7.81395	5LYZ	2.00	SCOP=d
387	7.8553	6XIA	1.65	SCOP=c
146	8.0411	5MBA	1.90	SCOP=a
1568	8.33673	6XIM	2.50	SCOP=c
153	7.80392	5MBN	2.00	SCOP=a
256	8.04688	6YAS	2.20	SCOP=c
666	8.37538	5MDH	2.40	SCOP=c
66	7.60606	5MSI	1.60	SCOP=b
138	7.88406	5NLL	1.75	SCOP=c
385	8.18701	5NN9	2.30	SCOP=b
135	8.1037	5NUC	2.10	SCOP=b
138	7.98551	5NUL	1.60	SCOP=c
166	7.75904	5P21	1.35	SCOP=c
238	7.72269	5P2P	2.40	SCOP=a
215	8.12093	5PAD	2.80	SCOP=d
308	7.66234	5PAH	2.10	SCOP=d
109	7.63303	5PAL	1.54	SCOP=a
123	7.95122	5PAZ	1.76	SCOP=b
99	7.73737	5PCY	1.80	SCOP=b
326	8.20245	5PEP	2.34	SCOP=b
1878	8.42811	5PGM	2.12	SCOP=c
157	7.93631	5PNT	2.20	SCOP=c
1186	8.29511	5PRC	2.35	SCOP=a
289	8.24914	5PRN	2.00	SCOP=f
296	8.18919	5PTD	2.70	SCOP=c
219	8.01826	5PTP	1.34	SCOP=b
124	7.67742	5RAT	1.50	SCOP=d
2688	8.39583	5REQ	2.20	SCOP=c
115	7.0087	5RHN	2.31	SCOP=d
942	8.42675	5RLA	2.74	SCOP=c
869	8.45109	5RUB	1.70	SCOP=c
173	8.67052	5SGA	1.80	SCOP=b
382	8.82722	5SIC	2.20	SCOP=c
492	8.35772	5STD	1.95	SCOP=d
265	8.30943	5TGL	3.00	SCOP=c
498	8.12851	5TIM	1.83	SCOP=c
316	8.74051	5TLI	2.10	SCOP=d
316	8.73418	5TLN	2.30	SCOP=d
316	8.70886	5TMN	1.60	SCOP=d
210	8.14286	5TMP	1.98	SCOP=c
161	7.44099	5TNC	2.00	SCOP=a
388	7.69072	5TSS	2.90	SCOP=b
894	7.82103	5TSW	2.50	SCOP=b
928	8.28879	5TTR	2.70	SCOP=b
194	8.01031	5UKD	1.90	SCOP=c
138	7.82609	5ULL	1.80	SCOP=c
198	7.85859	5UPJ	2.30	SCOP=b
786	7.88804	5XIA	2.50	SCOP=c
1568	8.33163	5XIM	2.60	SCOP=c
1568	8.33163	5XIN	2.30	SCOP=c
256	8.10156	5YAS	2.20	SCOP=c
151	7.76159	41BI	2.90	SCOP=b
149	7.98658	31BI	2.00	SCOP=b
162	7.75309	200L	1.95	SCOP=d
154	7.83117	101M	2.07	SCOP=a
166	7.73494	421P	2.20	SCOP=c
435	7.77471	32C2	3.00	SCOP=b
326	7.88957	201L	2.00	SCOP=d
162	7.79012	102L	1.74	SCOP=d
880	7.96818	43C9	2.20	SCOP=b
82	7.58537	351C	1.60	SCOP=a
156	7.62821	205L	2.10	SCOP=d
154	7.80519	102M	1.84	SCOP=a
876	8.02511	43CA	2.30	SCOP=b
162	7.72839	206L	1.75	SCOP=d
157	7.74522	103L	1.90	SCOP=d
82	7.56098	451C	1.60	SCOP=a
51	7.29412	3A02	1.00	SCOP=a
130	7.58462	207L	1.80	SCOP=d
154	7.81818	103M	2.07	SCOP=a
319	7.57994	456C	2.40	SCOP=d
53	7.39623	3A03	1.54	SCOP=a
131	7.66412	208L	2.20	SCOP=d
324	7.82716	104L	2.80	SCOP=d
162	7.59259	209L	2.70	SCOP=d
153	7.80392	104M	1.71	SCOP=a
396	8.02525	4A00	2.34	SCOP=c
416	7.86058	20GS	2.45	SCOP=a
153	7.72549	105M	2.02	SCOP=a
161	7.65217	210L	1.89	SCOP=d
154	7.84416	106M	1.99	SCOP=a
162	7.61728	211L	1.70	SCOP=d
162	7.72839	107L	1.80	SCOP=d
166	8.26506	4A02	0.95	SCOP=b
168	7.7619	212L	1.76	SCOP=d
154	7.80519	107M	2.09	SCOP=a
162	7.71605	108L	1.80	SCOP=d
162	7.82716	213L	2.13	SCOP=d
360	8.23889	4A05	1.90	SCOP=c
162	7.66667	214L	1.89	SCOP=d
154	7.87013	108M	2.67	SCOP=a
285	7.65614	4A06	2.00	SCOP=d
162	7.75309	215L	1.96	SCOP=d
162	7.7037	109L	1.85	SCOP=d
285	7.64211	4A07	1.85	SCOP=d
326	7.84049	216L	2.10	SCOP=d
154	7.80519	109M	1.83	SCOP=a
162	7.77778	217L	1.70	SCOP=d
416	7.8125	10GS	2.20	SCOP=a
436	8.60092	3A0C	2.00	SCOP=b
162	7.61728	218L	2.05	SCOP=d
162	7.71605	110L	1.70	SCOP=d
110	7.67273	3A0D	2.20	SCOP=b
507	7.95661	4A0D	1.75	SCOP=c
164	7.73171	219L	1.66	SCOP=d
154	7.81818	110M	1.77	SCOP=a
110	7.70909	3A0E	2.00	SCOP=b
151	7.93377	21BI	2.00	SCOP=b
162	7.71605	111L	1.80	SCOP=d
753	8.47278	3A0F	2.50	SCOP=b
162	7.7037	220L	1.85	SCOP=d
154	7.84416	111M	1.88	SCOP=a
162	7.71605	221L	1.70	SCOP=d
162	7.7037	112L	1.80	SCOP=d
166	7.74699	221P	2.30	SCOP=c
154	7.85714	112M	2.34	SCOP=a
162	7.72839	222L	1.90	SCOP=d
162	7.71605	113L	1.80	SCOP=d
162	7.69136	223L	1.90	SCOP=d
162	7.71605	114L	1.80	SCOP=d
448	8.41964	3A0I	2.20	SCOP=c
162	7.69136	224L	1.85	SCOP=d
162	7.75309	115L	1.80	SCOP=d
162	7.71605	225L	1.90	SCOP=d
564	8.19858	117E	2.15	SCOP=b
940	9.13617	3A0K	1.80	SCOP=b
162	7.69136	226L	1.80	SCOP=d
1976	8.56579	4A0M	2.30	SCOP=c
162	7.72839	118L	1.80	SCOP=d
162	7.72839	227L	2.00	SCOP=d
162	7.7037	119L	1.65	SCOP=d
162	7.72839	228L	1.90	SCOP=d
656	8.00305	11AS	2.50	SCOP=d
162	7.72839	229L	1.80	SCOP=d
248	7.75806	11BA	2.06	SCOP=d
416	7.9375	22GS	1.90	SCOP=a
248	7.75806	11BG	1.90	SCOP=d
164	7.71951	230L	1.90	SCOP=d
416	7.92788	11GS	2.30	SCOP=a
162	7.75309	231L	2.50	SCOP=d
162	7.66667	120L	1.80	SCOP=d
379	8.08971	4A0Q	1.90	SCOP=c
115	7.68696	3A0U	1.66	SCOP=c
162	7.79012	232L	1.73	SCOP=d
166	7.77108	121P	1.54	SCOP=c
162	7.71605	233L	1.90	SCOP=d
162	7.71605	122L	1.80	SCOP=d
162	7.71605	234L	1.90	SCOP=d
162	7.69136	123L	1.80	SCOP=d
162	7.71605	235L	1.90	SCOP=d
162	7.71605	125L	1.85	SCOP=d
162	7.76543	236L	1.90	SCOP=d
162	7.72839	126L	1.80	SCOP=d
164	7.71951	237L	1.70	SCOP=d
162	7.71605	127L	1.85	SCOP=d
116	7.65517	3A10	1.63	SCOP=c
162	7.75309	238L	1.80	SCOP=d
162	7.69136	128L	1.70	SCOP=d
162	7.79012	239L	1.80	SCOP=d
162	7.74074	240L	1.75	SCOP=d
656	8.03354	12AS	2.20	SCOP=d
162	7.76543	241L	1.70	SCOP=d
4366	8.17407	3A12	2.30	SCOP=c
255	8.07059	12CA	2.40	SCOP=b
164	7.70732	242L	1.80	SCOP=d
856	7.92991	12E8	1.90	SCOP=b
162	7.77778	243L	1.75	SCOP=d
416	7.91827	12GS	2.10	SCOP=a
162	7.76543	244L	1.70	SCOP=d
164	7.71951	245L	1.80	SCOP=d
302	8.21192	4A0Y	2.60	SCOP=d
164	7.71951	246L	1.80	SCOP=d
128	7.82812	132L	1.80	SCOP=d
164	7.63415	247L	1.75	SCOP=d
130	7.8	133L	1.77	SCOP=d
162	7.79012	248L	1.90	SCOP=d
130	7.86154	134L	1.77	SCOP=d
164	7.76829	249L	1.90	SCOP=d
129	7.82946	135L	1.30	SCOP=d
162	7.77778	250L	1.80	SCOP=d
326	7.89571	137L	1.85	SCOP=d
162	7.72839	251L	2.60	SCOP=d
162	7.72839	138L	1.70	SCOP=d
164	7.60976	252L	2.10	SCOP=d
162	7.72839	139L	1.70	SCOP=d
164	7.71951	253L	2.00	SCOP=d
418	7.80861	13GS	1.90	SCOP=a
164	7.73171	254L	1.90	SCOP=d
296	7.93919	4A14	1.60	SCOP=c
1660	8.63855	13PK	2.50	SCOP=c
164	7.73171	255L	1.80	SCOP=d
162	7.74074	140L	2.10	SCOP=d
212	8.0283	256B	1.40	SCOP=a
2164	8.19501	4A16	2.65	SCOP=c
162	7.71605	141L	2.00	SCOP=d
164	7.69512	256L	1.80	SCOP=d
162	7.74074	142L	2.00	SCOP=d
162	7.77778	257L	1.90	SCOP=d
162	7.72839	143L	2.00	SCOP=d
163	7.71779	258L	1.80	SCOP=d
162	7.7037	144L	2.10	SCOP=d
162	7.75309	259L	1.92	SCOP=d
162	7.64198	145L	2.00	SCOP=d
162	7.69136	146L	1.85	SCOP=d
162	7.71605	260L	1.80	SCOP=d
162	7.74074	147L	2.00	SCOP=d
173	7.78035	261L	2.50	SCOP=d
166	7.68675	148L	1.90	SCOP=d
346	7.87861	262L	2.50	SCOP=d
411	7.92214	3A1L	2.50	SCOP=a
164	7.70732	149L	2.60	SCOP=d
388	7.9433	14GS	2.80	SCOP=a
624	8.21154	3A1N	2.07	SCOP=c
650	7.84615	150L	2.20	SCOP=d
162	7.77778	151L	2.20	SCOP=d
389	7.95373	3A1Q	2.20	SCOP=d
185	8.35676	153L	1.60	SCOP=d
163	7.70552	4A1U	1.54	SCOP=f
185	8.32432	154L	1.60	SCOP=d
4000	8.3065	2A06	2.10	SCOP=a
134	7.70149	155C	2.50	SCOP=a
162	7.76543	155L	1.85	SCOP=d
614	7.73616	4A1W	2.50	SCOP=f
162	7.7037	156L	1.80	SCOP=d
118	7.9661	2A0B	1.57	SCOP=a
159	7.79874	3A1W	1.90	SCOP=c
162	7.81482	157L	1.85	SCOP=d
294	7.53742	2A0C	1.95	SCOP=d
162	7.80247	158L	1.80	SCOP=d
648	7.98148	4A1Z	2.80	SCOP=c
912	7.75	2A0F	2.90	SCOP=c
162	7.75309	159L	1.80	SCOP=d
80	7.3	4A20	1.78	SCOP=d
146	7.73973	2A0J	2.50	SCOP=d
244	8.09836	3A20	1.60	SCOP=b
316	7.59494	2A0K	1.80	SCOP=c
162	7.79012	160L	1.80	SCOP=d
162	7.76543	161L	1.70	SCOP=d
298	8.77181	2A0M	1.60	SCOP=c
162	7.76543	162L	1.80	SCOP=d
1069	8.15716	4A23	2.40	SCOP=c
162	7.74074	163L	1.80	SCOP=d
162	7.74074	164L	1.80	SCOP=d
671	8.29806	4A25	2.00	SCOP=a
162	7.76543	165L	1.75	SCOP=d
264	7.98485	3A25	2.30	SCOP=c
586	8.45734	4A26	2.70	SCOP=c
162	7.72839	166L	1.75	SCOP=d
264	7.90909	3A26	2.50	SCOP=c
328	7.78049	167L	2.20	SCOP=d
654	7.92049	4A28	2.55	SCOP=c
282	7.70922	2A0W	2.28	SCOP=c
820	7.83659	168L	2.90	SCOP=d
282	7.77305	2A0X	2.28	SCOP=c
2056	8.86673	3A28	2.00	SCOP=c
810	7.90864	169L	3.00	SCOP=d
282	7.71631	2A0Y	2.28	SCOP=c
416	7.95673	16GS	1.90	SCOP=a
1273	8.68028	3A29	2.60	SCOP=e
386	8.29016	4A2B	1.80	SCOP=c
415	8.40482	16PK	1.60	SCOP=c
626	8.72204	2A10	1.80	SCOP=d
393	8.40712	3A2B	2.30	SCOP=c
311	7.69132	16VP	2.10	SCOP=d
164	7.7439	170L	2.60	SCOP=d
496	8.25403	4A2D	2.30	SCOP=b
3311	7.97221	3A2C	2.90	SCOP=d
153	7.94771	2A13	1.32	SCOP=b
162	7.81482	171L	2.50	SCOP=d
496	8.21774	4A2E	1.80	SCOP=b
164	7.62195	172L	1.90	SCOP=d
496	8.36694	4A2F	1.90	SCOP=b
133	8.2406	2A15	1.68	SCOP=d
162	7.76543	173L	1.70	SCOP=d
496	8.29435	4A2G	1.80	SCOP=b
312	8.76923	2A18	2.28	SCOP=d
326	7.93252	174L	2.30	SCOP=d
154	7.92208	3A2G	1.75	SCOP=a
496	8.25	4A2H	2.30	SCOP=b
326	7.8589	175L	2.10	SCOP=d
632	7.59494	2A19	2.50	SCOP=a
246	7.72358	3A2H	2.50	SCOP=a
500	7.816	4A2J	2.00	SCOP=a
328	7.70122	176L	2.20	SCOP=d
431	7.67981	2A1A	2.80	SCOP=a
162	7.76543	177L	2.50	SCOP=d
253	7.57312	3A2J	2.70	SCOP=a
1212	9.09901	2A1B	2.90	SCOP=d
162	7.76543	178L	2.71	SCOP=d
584	8.31507	3A2L	1.78	SCOP=c
598	8.34448	3A2M	1.84	SCOP=c
326	7.70552	180L	1.75	SCOP=d
198	8.29293	2A1E	1.30	SCOP=b
1193	8.35708	3A2N	1.89	SCOP=c
162	7.71605	181L	1.80	SCOP=d
266	7.58647	4A2O	1.69	SCOP=d
198	8.12121	3A2O	0.88	SCOP=b
726	8.02479	2A1H	1.80	SCOP=e
129	7.47287	2A1I	1.90	SCOP=c
141	7.57447	2A1J	2.70	SCOP=a
247	7.79757	4A2R	1.30	SCOP=c
427	7.5644	2A1K	2.00	SCOP=b
247	7.88664	4A2S	1.40	SCOP=c
2424	8.48432	3A2V	1.65	SCOP=c
269	7.88104	2A1L	2.18	SCOP=d
810	8.06173	2A1M	2.10	SCOP=a
2437	8.46286	3A2W	2.30	SCOP=c
164	7.76829	189L	2.50	SCOP=d
122	7.4918	4A2V	1.44	SCOP=b
812	8.12069	2A1N	1.90	SCOP=a
2431	8.49856	3A2X	1.90	SCOP=c
416	7.91346	18GS	1.90	SCOP=a
810	8.07901	2A1O	1.55	SCOP=a
162	7.74074	190L	2.00	SCOP=d
266	7.6015	4A2Y	1.70	SCOP=d
171	7.83626	1914	2.53	SCOP=d
162	7.75309	191L	1.95	SCOP=d
2100	8.68286	2A1T	2.80	SCOP=a
162	7.74074	192L	1.90	SCOP=d
567	8.38448	2A1U	2.11	SCOP=c
226	7.79646	3A33	2.20	SCOP=d
162	7.7037	195L	1.90	SCOP=d
253	7.75494	2A1X	2.50	SCOP=b
162	7.75309	196L	2.30	SCOP=d
2801	8.17351	4A34	2.50	SCOP=c
162	7.75309	197L	2.10	SCOP=d
162	7.72839	198L	2.00	SCOP=d
518	8.35907	2A21	1.80	SCOP=c
162	7.67901	199L	1.85	SCOP=d
396	7.91414	2A22	2.20	SCOP=d
416	7.97596	19GS	1.90	SCOP=a
584	7.29795	19HC	1.80	SCOP=a
155	7.93548	2A25	2.20	SCOP=b
300	8.58667	4A3H	1.65	SCOP=c
574	8.03484	1A00	2.00	SCOP=a
140	7.81429	2A26	1.20	SCOP=a
65	7.26154	4A3N	2.40	SCOP=a
574	8.08362	1A01	1.80	SCOP=a
906	8.39735	3A3D	1.60	SCOP=e
871	8.23421	3A3E	2.40	SCOP=e
410	7.8439	1A04	2.20	SCOP=a
906	8.37086	3A3F	2.10	SCOP=e
714	8.70868	1A05	2.00	SCOP=c
279	7.82796	1A06	2.50	SCOP=d
1213	7.83017	2A2A	1.47	SCOP=d
1712	8.77687	4A3R	2.20	SCOP=c
300	8.64	3A3H	1.64	SCOP=c
213	7.58685	1A07	2.20	SCOP=d
638	8.49216	4A3S	2.30	SCOP=c
906	8.38411	3A3I	2.00	SCOP=e
213	7.52113	1A08	2.20	SCOP=d
344	8.0814	3A3J	2.15	SCOP=b
212	7.5	1A09	2.00	SCOP=d
854	8.13583	3A3K	2.50	SCOP=c
710	8.5493	4A3U	1.70	SCOP=c
117	7.94872	1A0B	2.06	SCOP=a
632	8.14873	2A2G	2.90	SCOP=b
518	8.34749	2A2I	1.95	SCOP=c
406	7.93103	2A2J	2.50	SCOP=b
129	7.73643	3A3Q	2.00	SCOP=d
937	8.5016	4A3Y	2.15	SCOP=c
171	7.48538	2A2K	1.52	SCOP=c
129	7.70543	3A3R	1.90	SCOP=d
402	7.8209	1A0F	2.10	SCOP=a
1158	8.08117	3A3T	2.10	SCOP=c
562	8.17082	1A0G	2.00	SCOP=e
270	8.21482	3A3U	1.65	SCOP=c
493	8.06897	2A2N	1.65	SCOP=b
376	8.36702	3A3V	1.39	SCOP=a
332	8.03614	1A0I	2.60	SCOP=b
329	8.46809	3A3W	1.85	SCOP=c
880	8.27273	1A0J	1.70	SCOP=b
252	8.45238	4A46	1.85	SCOP=d
329	8.46809	3A3X	1.70	SCOP=c
130	8.15385	1A0K	2.20	SCOP=d
252	7.98413	4A47	1.90	SCOP=d
564	7.80851	2A2Q	1.80	SCOP=b
1295	8.14054	3A3Y	2.80	SCOP=b
900	8.14667	1A0L	3.00	SCOP=b
419	7.94272	2A2R	1.40	SCOP=a
255	7.53725	3A3Z	1.72	SCOP=a
223	7.96413	4A49	2.21	SCOP=d
419	7.9284	2A2S	1.70	SCOP=a
255	7.59216	3A40	1.45	SCOP=a
632	8.25633	2A2U	2.50	SCOP=b
785	7.81911	1A0O	2.95	SCOP=c
543	7.70166	4A4B	2.79	SCOP=d
271	7.74908	1A0P	2.50	SCOP=a
542	7.67897	4A4C	2.70	SCOP=d
412	7.93204	1A0Q	2.30	SCOP=b
253	7.6996	4A4D	2.70	SCOP=c
592	8.34797	1A0R	2.80	SCOP=a
1239	8.60694	1A0S	2.40	SCOP=f
1239	8.64568	1A0T	2.40	SCOP=f
220	8.14545	2A31	1.25	SCOP=b
574	8.05575	1A0U	2.14	SCOP=a
231	8.09524	3A4D	2.00	SCOP=b
169	8.22485	4A4I	1.95	SCOP=b
220	8.14545	2A32	1.50	SCOP=b
574	8.02787	1A0Z	2.00	SCOP=a
231	8.21645	3A4E	1.70	SCOP=b
348	8.48851	2A33	1.95	SCOP=c
231	8.15584	3A4F	1.99	SCOP=b
1203	8.41563	1A12	1.70	SCOP=b
395	7.8481	3A4G	1.75	SCOP=a
291	7.40206	4A4L	2.35	SCOP=d
600	8.31333	1A14	2.50	SCOP=b
572	8.04196	3A4I	1.79	SCOP=c
291	7.53265	4A4O	2.70	SCOP=d
582	7.96907	2A38	2.00	SCOP=b
124	6.95161	1A15	2.20	SCOP=d
328	8.54878	3A4J	1.25	SCOP=c
796	8.57286	2A39	2.20	SCOP=b
441	8.1678	1A16	2.30	SCOP=c
198	8.06061	4A4Q	1.80	SCOP=b
159	8.27673	1A17	2.45	SCOP=a
788	8.26396	2A3A	2.10	SCOP=c
529	7.67864	4A4V	2.00	SCOP=a
131	7.96947	1A18	2.40	SCOP=b
788	8.26904	2A3B	1.90	SCOP=c
527	7.73055	4A4W	2.00	SCOP=a
178	7.92135	1A19	2.76	SCOP=c
789	8.25856	2A3C	2.07	SCOP=c
253	7.58103	4A4X	2.40	SCOP=d
212	7.53774	1A1A	2.00	SCOP=d
285	7.62105	3A4P	2.54	SCOP=d
213	7.53991	1A1B	2.20	SCOP=d
789	8.29911	2A3E	1.95	SCOP=c
154	7.41558	3A4R	1.00	SCOP=d
213	7.50235	1A1C	2.40	SCOP=d
336	8.04762	4A50	2.75	SCOP=c
446	7.69507	3A4S	2.70	SCOP=d
212	7.5283	1A1E	2.20	SCOP=d
511	8.16047	3A4T	2.30	SCOP=c
2251	8.01688	4A51	2.75	SCOP=c
300	8.58667	2A3H	2.00	SCOP=c
386	7.70466	1A1M	2.30	SCOP=b
293	8.25939	3A4U	1.84	SCOP=b
265	7.81887	2A3I	1.95	SCOP=a
383	7.68668	1A1N	2.00	SCOP=b
619	8.25848	3A4V	1.78	SCOP=c
384	7.66667	1A1O	2.30	SCOP=b
272	7.77206	2A3K	2.55	SCOP=c
531	8.0904	1A1Q	2.40	SCOP=b
107	7.04673	2A3M	1.50	SCOP=a
368	8.50543	1A1R	2.50	SCOP=b
313	8.28115	1A1S	2.70	SCOP=c
2007	8.00399	3A4Z	2.20	SCOP=a
107	7.04673	2A3P	2.30	SCOP=a
2007	8.03388	3A50	2.05	SCOP=a
106	7.30189	1A1X	2.00	SCOP=b
574	7.58188	2A3R	2.60	SCOP=c
2008	8.03386	3A51	2.00	SCOP=a
391	7.37596	1A21	2.35	SCOP=b
328	8.26829	2A3T	1.85	SCOP=b
372	7.75806	1A22	2.60	SCOP=a
265	8.36226	2A3U	1.34	SCOP=e
4080	8.41029	2A3W	2.20	SCOP=b
264	8.10606	1A25	2.70	SCOP=b
351	7.78348	1A26	2.25	SCOP=a
772	7.83679	4A5M	3.00	SCOP=a
2040	8.21373	2A3X	3.00	SCOP=b
285	8.02807	1A27	1.90	SCOP=c
411	7.85401	4A5N	1.81	SCOP=a
1068	7.83146	3A58	2.60	SCOP=c
1020	8.34902	2A3Y	2.00	SCOP=b
500	7.892	1A28	1.80	SCOP=a
1123	8.54675	4A5O	2.20	SCOP=c
638	8.20376	2A3Z	2.08	SCOP=c
144	7.56944	1A29	2.74	SCOP=a
152	7.64474	3A5A	1.83	SCOP=a
1288	8.22826	2A40	1.80	SCOP=c
976	7.8668	1A2A	2.80	SCOP=a
152	7.69737	3A5B	1.81	SCOP=a
664	8.21386	2A41	2.60	SCOP=c
178	7.61798	1A2B	2.40	SCOP=c
616	8.26299	2A42	1.85	SCOP=c
262	8.0458	1A2D	2.40	SCOP=b
1462	8.10397	4A5S	1.62	SCOP=b
217	8.29493	2A46	1.65	SCOP=d
217	8.32258	2A47	1.72	SCOP=d
96	7.04167	3A5E	1.60	SCOP=d
212	8.26415	2A48	2.00	SCOP=d
188	7.8617	1A2J	2.00	SCOP=c
265	8.33962	2A49	1.43	SCOP=e
497	8.37827	2A4A	1.84	SCOP=c
152	7.69737	3A5G	1.81	SCOP=a
848	7.94811	1A2K	2.50	SCOP=c
198	7.60606	2A4C	2.90	SCOP=b
372	7.90323	1A2L	2.70	SCOP=c
176	8.17045	4A5X	1.91	SCOP=a
139	7.2518	2A4D	1.69	SCOP=d
376	7.89894	1A2M	2.70	SCOP=c
975	7.98564	4A5Y	2.45	SCOP=c
418	8.72249	1A2N	2.80	SCOP=d
198	8.07071	2A4F	1.90	SCOP=b
487	8.18891	3A5L	2.40	SCOP=c
694	8.48991	1A2O	2.40	SCOP=c
488	8.21311	3A5M	2.40	SCOP=c
324	7.42593	1A2P	1.50	SCOP=d
309	7.80583	4A61	2.00	SCOP=c
275	8.86545	1A2Q	1.80	SCOP=c
483	8.25673	3A5N	2.36	SCOP=c
490	8.21633	3A5O	2.40	SCOP=c
2419	7.95039	4A63	2.27	SCOP=b
135	8.11852	1A2T	1.96	SCOP=b
286	7.6014	2A4L	2.40	SCOP=d
135	8.05926	1A2U	2.00	SCOP=b
751	8.74301	3A5Q	1.80	SCOP=c
994	8.16298	2A4M	2.30	SCOP=c
751	8.70573	3A5R	1.60	SCOP=c
359	7.87187	2A4N	2.20	SCOP=d
3930	8.343	1A2V	2.40	SCOP=b
501	8.11976	4A66	1.95	SCOP=b
213	8.1784	2A4O	1.55	SCOP=b
751	8.5992	3A5S	1.80	SCOP=c
248	7.85484	1A2W	2.10	SCOP=d
505	8.14257	4A67	2.10	SCOP=b
189	7.37566	1A2X	2.30	SCOP=a
502	8.19123	4A68	2.00	SCOP=b
352	7.82955	1A2Y	1.50	SCOP=b
2429	8.19267	3A5W	2.20	SCOP=c
875	8.10971	4A69	2.06	SCOP=a
880	8.51364	1A2Z	1.73	SCOP=c
156	8.29487	2A4V	1.80	SCOP=c
201	8.16915	1A30	2.00	SCOP=b
258	8.08527	2A4W	1.50	SCOP=d
85	7.22353	1A32	2.10	SCOP=a
198	7.94949	4A6B	1.80	SCOP=b
259	8.01544	2A4X	1.40	SCOP=d
174	8.29885	1A33	2.15	SCOP=b
1836	8.11111	3A5Z	2.50	SCOP=b
198	7.82828	4A6C	1.50	SCOP=b
812	7.71675	2A4Z	2.90	SCOP=a
518	7.66409	3A60	2.80	SCOP=d
402	8.57711	1A39	2.20	SCOP=b
264	7.65909	3A62	2.35	SCOP=d
576	8.14931	1A3A	1.80	SCOP=d
371	8.12938	3A64	1.60	SCOP=c
1469	8.32131	4A6G	2.71	SCOP=c
166	8.03614	1A3C	1.60	SCOP=c
119	7.66387	1A3D	1.80	SCOP=a
350	8.07429	3A67	1.80	SCOP=b
357	7.79832	1A3F	2.65	SCOP=a
730	8.47945	2A57	2.75	SCOP=c
4654	8.66352	3A68	1.80	SCOP=a
972	8.17078	4A6L	2.05	SCOP=b
885	8.14689	1A3G	2.50	SCOP=e
730	8.45479	2A58	2.80	SCOP=c
300	8.56	1A3H	1.57	SCOP=c
730	8.60822	2A59	2.70	SCOP=c
350	8.08571	3A6B	1.80	SCOP=b
306	7.67974	2A5A	2.08	SCOP=b
350	8.06286	3A6C	1.80	SCOP=b
248	8.12903	2A5B	2.49	SCOP=b
137	8.17518	1A3K	2.10	SCOP=b
1540	8.42987	3A6D	1.90	SCOP=c
246	8.2439	2A5C	2.50	SCOP=b
424	7.78774	1A3L	1.95	SCOP=b
1542	8.44228	3A6E	2.00	SCOP=c
350	7.86857	2A5D	1.80	SCOP=c
845	8.56568	4A6R	1.35	SCOP=c
572	8.13636	1A3N	1.80	SCOP=a
484	8.20248	4A6S	2.15	SCOP=b
1542	8.41115	3A6F	1.78	SCOP=c
572	8.23077	1A3O	1.80	SCOP=a
347	7.85591	2A5F	2.02	SCOP=c
1535	8.39479	3A6G	2.00	SCOP=c
1815	8.69091	4A6T	1.80	SCOP=c
347	7.99424	2A5G	2.66	SCOP=c
436	7.74312	1A3R	2.10	SCOP=b
778	8.50643	4A6U	1.69	SCOP=c
1539	8.35348	3A6H	2.00	SCOP=c
526	8.673	4A6V	1.46	SCOP=d
135	8.1037	1A3T	2.10	SCOP=b
1532	8.4517	3A6J	2.00	SCOP=c
306	7.71895	2A5I	1.88	SCOP=b
262	8.56489	4A6W	1.46	SCOP=d
135	8.11852	1A3U	2.05	SCOP=b
1544	8.36917	3A6K	2.20	SCOP=c
135	8.08889	1A3V	2.20	SCOP=b
604	7.96358	2A5K	2.30	SCOP=b
1541	8.38287	3A6L	2.00	SCOP=c
851	8.09401	4A6Y	2.90	SCOP=b
981	8.47706	1A3W	3.00	SCOP=b
293	7.93174	4A6Z	1.61	SCOP=a
974	8.20534	1A3X	3.00	SCOP=b
293	7.93174	4A71	1.61	SCOP=a
1170	8.25299	3A6O	2.80	SCOP=b
279	7.92115	2A5S	1.70	SCOP=c
296	7.92568	1A3Y	2.25	SCOP=b
244	8.09016	3A6Q	1.40	SCOP=b
549	7.95628	2A5T	2.00	SCOP=c
1761	8.59512	4A72	2.40	SCOP=c
150	7.96	1A3Z	1.90	SCOP=b
488	8.11885	3A6R	1.20	SCOP=b
321	8.52336	1A40	1.70	SCOP=c
839	7.69487	2A5U	2.70	SCOP=a
1218	8.73563	4A73	3.001	SCOP=c
246	7.88618	3A6S	1.80	SCOP=d
221	7.64706	1A41	2.30	SCOP=d
256	8.14844	1A42	2.25	SCOP=b
342	7.74269	2A5W	2.10	SCOP=d
293	7.87713	4A78	2.01	SCOP=a
126	7.80952	3A6U	2.56	SCOP=d
72	7.36111	1A43	2.60	SCOP=a
342	8.15205	2A5X	2.49	SCOP=c
243	7.95062	3A6V	2.00	SCOP=d
993	8.33635	4A79	1.89	SCOP=c
185	7.93514	1A44	1.84	SCOP=b
1047	7.76122	2A5Y	2.60	SCOP=a
173	8	1A45	2.30	SCOP=b
993	8.35851	4A7A	1.70	SCOP=c
722	8.57064	2A5Z	2.02	SCOP=b
335	7.58806	4A7B	2.20	SCOP=d
683	8.21962	1A47	2.56	SCOP=b
274	7.70803	4A7C	2.30	SCOP=d
298	7.71141	1A48	1.90	SCOP=d
129	7.96899	4A7D	1.50	SCOP=d
1152	7.77951	3A73	2.19	SCOP=a
510	8.86275	2A65	1.65	SCOP=f
4152	8.61464	1A49	2.10	SCOP=b
258	7.96124	1A4A	1.89	SCOP=b
258	8.12403	1A4B	1.91	SCOP=b
306	8.76471	4A7G	1.24	SCOP=b
516	8.0814	1A4C	2.45	SCOP=b
6818	8.066	2A68	2.50	SCOP=a
929	7.8127	3A77	1.80	SCOP=b
1952	8.37193	1A4E	2.40	SCOP=e
277	8.04332	4A7I	2.40	SCOP=b
287	8.01394	1A4F	2.00	SCOP=a
310	8.66452	4A7J	1.90	SCOP=b
780	8.53077	1A4G	2.20	SCOP=b
6818	8.06131	2A69	2.50	SCOP=a
214	7.83178	1A4H	2.50	SCOP=d
381	8.13123	2A6A	2.50	SCOP=c
580	8.53793	1A4I	1.50	SCOP=c
868	8.0576	1A4J	2.10	SCOP=b
293	7.93857	4A7M	1.71	SCOP=a
869	8.01151	1A4K	2.40	SCOP=b
877	7.96579	2A6D	2.90	SCOP=b
1396	8.24499	1A4L	2.60	SCOP=c
284	7.88732	3A7F	1.55	SCOP=d
1396	8.26791	1A4M	1.95	SCOP=c
581	8.0241	3A7G	2.00	SCOP=d
6818	8.0616	2A6E	2.80	SCOP=a
306	8.73203	4A7Q	1.22	SCOP=b
788	8.28426	1A4O	2.80	SCOP=a
581	7.97246	3A7H	1.96	SCOP=d
306	8.73856	4A7S	1.06	SCOP=b
183	7.33333	1A4P	2.25	SCOP=a
287	7.94425	3A7I	1.45	SCOP=d
306	8.71895	4A7T	1.45	SCOP=b
780	8.53846	1A4Q	1.90	SCOP=b
287	7.85366	3A7J	1.50	SCOP=d
6796	8.05238	2A6H	2.40	SCOP=a
306	8.79739	4A7U	0.98	SCOP=b
380	7.81053	1A4R	2.50	SCOP=c
776	8.84536	3A7K	2.00	SCOP=f
442	8.06787	2A6I	2.50	SCOP=b
306	8.78431	4A7V	1.00	SCOP=b
128	8.0625	3A7L	1.30	SCOP=b
2012	8.57753	1A4S	2.10	SCOP=c
872	7.9633	2A6J	2.70	SCOP=b
452	8.20354	4A7W	1.80	SCOP=c
508	8.42913	1A4U	1.92	SCOP=c
872	7.95872	2A6K	3.00	SCOP=b
233	7.85408	3A7N	1.95	SCOP=c
1381	8.30268	4A7X	2.49	SCOP=c
123	7.39837	1A4V	1.80	SCOP=d
584	8.42808	2A6L	2.05	SCOP=c
280	7.57857	2A6M	2.40	SCOP=d
334	8.34132	1A4X	2.30	SCOP=c
584	8.45205	2A6N	1.94	SCOP=c
159	8.06289	4A80	1.96	SCOP=d
1166	8.9554	1A4Y	2.00	SCOP=c
386	8.50259	2A6P	2.20	SCOP=c
337	7.94659	3A7R	2.05	SCOP=d
159	8.21384	4A81	2.05	SCOP=d
456	8.33772	2A6Q	2.05	SCOP=d
204	7.57843	3A7S	2.20	SCOP=d
1972	8.84787	1A4Z	2.75	SCOP=c
2312	8.49048	4A82	2.00	SCOP=c
503	8.21869	2A6R	2.05	SCOP=d
650	8.66462	1A50	2.30	SCOP=c
159	8.13836	4A83	1.54	SCOP=d
334	8.23952	2A6S	1.77	SCOP=d
479	7.80376	1A52	2.80	SCOP=a
159	8.15094	4A84	1.50	SCOP=d
403	7.73201	2A6T	2.50	SCOP=a
247	7.82996	1A53	2.00	SCOP=c
159	8.08805	4A85	1.40	SCOP=d
321	8.38629	1A54	1.60	SCOP=c
159	8.12579	4A86	1.59	SCOP=d
435	7.95862	2A6V	1.52	SCOP=b
321	8.29284	1A55	2.40	SCOP=c
159	8.16352	4A87	1.24	SCOP=d
435	7.88966	2A6W	1.75	SCOP=b
159	8.18868	4A88	1.51	SCOP=d
437	7.91762	2A6X	1.55	SCOP=b
177	8.14689	1A58	1.95	SCOP=b
231	8	2A6Y	1.42	SCOP=b
222	8.04504	2A6Z	1.00	SCOP=b
377	7.8992	1A59	2.09	SCOP=a
444	8.04054	2A70	1.10	SCOP=b
644	8.6646	1A5A	1.90	SCOP=c
638	8.66458	1A5B	2.00	SCOP=c
869	7.96318	2A71	2.70	SCOP=b
266	7.74436	2A72	2.00	SCOP=a
684	8.37719	1A5C	3.00	SCOP=c
346	8.15607	1A5D	2.30	SCOP=b
432	7.90741	1A5F	2.80	SCOP=b
632	8.43038	2A75	1.95	SCOP=b
159	8.11321	4A8G	2.10	SCOP=d
240	7.95833	1A5I	2.90	SCOP=b
377	8.20159	2A78	1.81	SCOP=c
658	7.97568	2A79	2.90	SCOP=c
767	8.43546	1A5K	2.20	SCOP=b
237	8.44726	2A7A	1.75	SCOP=b
737	8.49661	1A5L	2.20	SCOP=b
120	8.08333	2A7B	1.65	SCOP=b
240	8.375	2A7C	1.65	SCOP=b
767	8.45632	1A5M	2.00	SCOP=b
409	7.88753	3A8G	1.11	SCOP=b
129	8	2A7D	1.66	SCOP=d
752	8.44149	1A5N	2.40	SCOP=b
401	7.79052	3A8H	1.66	SCOP=b
129	7.81395	2A7F	1.85	SCOP=d
767	8.47718	1A5O	2.50	SCOP=b
1992	8.16365	4A8O	2.67	SCOP=e
1706	8.26612	3A8I	1.99	SCOP=b
316	8.72785	2A7G	1.85	SCOP=d
124	7.79032	1A5P	1.60	SCOP=d
223	8.47534	2A7H	2.10	SCOP=b
124	7.80645	1A5Q	2.30	SCOP=d
1705	8.28387	3A8J	1.98	SCOP=b
207	8.50242	2A7I	1.75	SCOP=b
1700	8.32235	3A8K	1.95	SCOP=b
240	8.65833	2A7J	1.65	SCOP=b
646	8.73994	1A5S	2.30	SCOP=c
317	8.23344	4A8T	1.59	SCOP=c
409	7.87775	3A8L	1.63	SCOP=b
324	7.74691	1A5T	2.20	SCOP=a
159	8.18868	4A8U	1.16	SCOP=d
2074	8.68949	2A7K	2.24	SCOP=c
409	7.86308	3A8M	1.32	SCOP=b
159	8.16352	4A8V	1.23	SCOP=d
246	6.93496	2A7L	1.82	SCOP=d
4152	8.6368	1A5U	2.35	SCOP=b
240	7.6	4A8X	1.90	SCOP=d
409	7.87775	3A8O	1.47	SCOP=b
146	7.71233	1A5V	1.90	SCOP=c
353	8.05099	2A7N	1.80	SCOP=c
146	7.72603	1A5W	2.00	SCOP=c
146	7.68493	1A5X	1.90	SCOP=c
353	8.07932	2A7P	2.20	SCOP=c
291	7.58076	4A91	1.75	SCOP=c
284	7.97183	1A5Y	2.50	SCOP=c
229	7.65939	2A7Q	2.55	SCOP=c
306	8.27451	1A5Z	2.10	SCOP=c
1319	8.84306	2A7R	3.00	SCOP=c
125	7.568	1A62	1.55	SCOP=a
3174	8.5753	2A7S	2.90	SCOP=c
657	7.48554	3A8W	2.10	SCOP=d
188	7.5	1A64	2.00	SCOP=b
667	7.38231	3A8X	2.00	SCOP=d
504	8.12698	1A65	2.23	SCOP=b
277	7.66787	2A7X	1.70	SCOP=c
87	7.42529	1A68	1.80	SCOP=d
129	7.92248	3A8Z	1.40	SCOP=d
129	7.89147	3A90	1.45	SCOP=d
707	8.49788	1A69	2.10	SCOP=c
129	7.86047	3A91	1.55	SCOP=d
378	7.82011	1A6A	2.75	SCOP=b
129	7.87597	3A92	1.50	SCOP=d
385	7.66234	2A83	1.40	SCOP=b
129	7.84496	3A93	1.55	SCOP=d
277	7.63177	2A84	1.55	SCOP=c
332	7.56024	4A9E	1.91	SCOP=a
1005	8.45572	1A6D	2.60	SCOP=a
129	7.86047	3A94	1.55	SCOP=d
353	8.06232	2A85	2.50	SCOP=c
325	7.56923	4A9F	1.73	SCOP=a
129	7.87597	3A95	1.50	SCOP=d
567	7.89771	2A86	1.85	SCOP=c
113	7.76991	1A6F	2.60	SCOP=d
129	7.86047	3A96	1.75	SCOP=d
151	7.86755	1A6G	1.15	SCOP=a
276	7.73913	2A88	1.70	SCOP=c
193	7.50259	1A6I	2.40	SCOP=a
273	7.663	3A99	1.60	SCOP=d
770	8.36623	2A89	1.85	SCOP=c
307	8.14984	1A6J	2.35	SCOP=d
374	8.08021	3A9B	1.20	SCOP=c
151	7.8543	1A6K	1.10	SCOP=a
405	7.76296	2A8A	2.00	SCOP=d
326	7.55828	4A9H	2.05	SCOP=a
106	7.54717	1A6L	2.10	SCOP=d
283	8	2A8B	2.30	SCOP=c
333	7.51952	4A9I	2.25	SCOP=a
151	7.86755	1A6M	1.00	SCOP=a
468	7.64957	3A9E	2.75	SCOP=a
1315	8.16882	2A8C	2.30	SCOP=c
331	7.53474	4A9J	1.90	SCOP=a
151	7.86755	1A6N	1.15	SCOP=a
1315	8.13536	2A8D	2.20	SCOP=c
227	7.51542	4A9K	1.81	SCOP=a
188	7.5	1A6P	2.08	SCOP=b
126	7.20635	4A9L	1.60	SCOP=a
363	8.35813	1A6Q	2.00	SCOP=a
196	7.96939	2A8F	1.35	SCOP=a
333	7.52553	4A9M	2.06	SCOP=a
459	7.94771	1A6R	2.05	SCOP=d
242	8.19008	2A8G	1.99	SCOP=b
333	7.48949	4A9N	1.85	SCOP=a
185	7.63243	3A9J	1.18	SCOP=d
330	7.49091	4A9O	1.78	SCOP=a
182	7.62637	3A9K	1.40	SCOP=d
846	7.93853	1A6T	2.70	SCOP=b
286	7.42657	4A9R	2.85	SCOP=d
283	7.39929	4A9S	2.66	SCOP=d
152	7.64474	3A9M	1.80	SCOP=a
290	7.34483	4A9T	2.70	SCOP=d
376	7.56383	2A8K	1.50	SCOP=d
288	7.39583	4A9U	2.48	SCOP=d
4629	8.69173	3A9Q	1.90	SCOP=a
742	7.74933	1A6Z	2.60	SCOP=b
268	8.89552	2A8N	1.60	SCOP=c
1767	8.53084	3A9R	1.77	SCOP=b
97	7.56701	1A70	1.70	SCOP=d
386	8.12953	2A8P	2.70	SCOP=d
1767	8.54216	3A9S	1.60	SCOP=b
748	8.80481	1A71	2.00	SCOP=b
381	8.15748	2A8Q	2.60	SCOP=d
334	7.26946	4A9Y	2.20	SCOP=d
374	8.64706	1A72	2.60	SCOP=b
381	8.13648	2A8R	2.45	SCOP=d
1767	8.49689	3A9T	2.61	SCOP=b
383	8.094	2A8S	2.45	SCOP=d
523	8.23327	3A9U	2.40	SCOP=e
329	7.3921	4AA0	1.80	SCOP=d
315	7.79048	1A76	2.00	SCOP=a
383	8.27154	2A8T	2.10	SCOP=d
528	8.19318	3A9V	2.50	SCOP=e
603	8.12935	4AA1	1.99	SCOP=c
315	7.77143	1A77	2.00	SCOP=a
263	7.39924	2A8U	1.69	SCOP=c
626	8.27476	3A9W	1.85	SCOP=c
268	8.34328	1A78	2.00	SCOP=b
604	8.12583	4AA2	1.99	SCOP=d
263	7.44487	2A8W	1.59	SCOP=c
684	8.11403	1A79	2.28	SCOP=c
347	7.40058	4AA4	2.30	SCOP=d
341	7.42522	4AA5	2.38	SCOP=d
861	8.69222	1A7A	2.80	SCOP=c
443	9.08352	4AA7	2.00	SCOP=b
3156	8.27567	2A8Y	1.45	SCOP=c
532	7.98872	3AA0	1.70	SCOP=e
374	8.05882	1A7C	1.95	SCOP=e
323	8.35913	4AA8	1.80	SCOP=b
535	7.94019	3AA1	1.90	SCOP=c
118	7.64407	1A7D	1.80	SCOP=a
313	8.37061	4AA9	1.60	SCOP=b
160	7.925	2A90	2.15	SCOP=d
118	7.59322	1A7E	1.80	SCOP=a
153	8.18301	3AA2	1.90	SCOP=c
155	8.21935	3AA3	2.20	SCOP=c
350	7.34857	4AAC	2.50	SCOP=d
1220	8.46557	2A92	2.04	SCOP=c
82	7.41463	1A7G	2.40	SCOP=d
152	8.28947	3AA4	1.79	SCOP=c
1280	8.58906	4AAH	2.40	SCOP=a
172	8.31395	1A7H	2.56	SCOP=b
153	8.0915	3AA5	2.10	SCOP=c
304	8.22368	2A94	1.50	SCOP=c
535	7.98505	3AA6	1.90	SCOP=e
200	8.04	4AAJ	1.75	SCOP=c
279	7.69176	1A7J	2.50	SCOP=c
512	8.01172	3AA7	1.90	SCOP=e
639	7.98435	4AAL	1.84	SCOP=a
784	7.87755	2A97	1.80	SCOP=d
1432	8.5014	1A7K	2.80	SCOP=c
312	8.48718	3AA8	2.30	SCOP=d
324	8.12346	4AAM	2.17	SCOP=a
311	8.53376	3AA9	2.30	SCOP=d
1090	8.31376	1A7L	2.90	SCOP=c
372	7.96237	2A99	2.20	SCOP=b
323	8.06811	4AAN	1.22	SCOP=a
634	8.03786	3AAA	2.20	SCOP=d
608	7.91776	4AAO	2.30	SCOP=a
216	7.62963	3AAB	1.85	SCOP=b
730	8.04932	2A9A	2.00	SCOP=b
244	7.60656	3AAC	2.40	SCOP=b
372	7.88172	2A9B	2.50	SCOP=b
718	8.08078	2A9C	2.50	SCOP=b
728	8.07143	2A9D	1.70	SCOP=b
221	8.181	1A7S	1.12	SCOP=b
454	8.29515	1A7T	1.85	SCOP=d
329	7.47112	3AAJ	2.40	SCOP=a
554	8.22383	1A7U	1.75	SCOP=c
1622	8.36621	2A9G	2.30	SCOP=d
167	7.30539	3AAK	2.70	SCOP=a
250	7.728	1A7V	2.30	SCOP=a
298	8.36913	3AAL	1.60	SCOP=c
68	7.38235	1A7W	1.55	SCOP=a
105	7.6	2A9I	1.70	SCOP=a
269	8.33457	3AAM	1.58	SCOP=c
214	8.35514	1A7X	2.00	SCOP=d
506	8.27273	2A9J	2.00	SCOP=c
377	8.12202	2A9K	1.73	SCOP=c
468	8.30342	2A9M	2.10	SCOP=b
277	7.91336	1A80	2.10	SCOP=c
223	8.26009	3AAS	1.75	SCOP=b
1530	7.6732	1A81	3.00	SCOP=d
455	8.53626	4AAW	2.20	SCOP=b
396	8.0101	3AAT	2.80	SCOP=c
224	8.09821	1A82	1.80	SCOP=c
223	8.287	3AAU	1.80	SCOP=b
158	7.37975	1A85	2.00	SCOP=d
446	8.26906	3AAV	1.70	SCOP=b
158	7.36709	1A86	2.00	SCOP=d
3900	8.44667	4AAY	2.70	SCOP=b
825	8.43879	1A88	1.90	SCOP=c
261	7.87739	2A9U	2.10	SCOP=a
318	7.88679	1A8A	1.90	SCOP=a
524	8.09542	4AB1	2.20	SCOP=c
318	7.90566	1A8B	1.90	SCOP=a
914	7.98687	3AAZ	2.20	SCOP=b
1056	7.88258	2A9W	1.65	SCOP=d
351	8.32479	2A9Y	1.35	SCOP=c
452	8.00885	1A8D	1.57	SCOP=b
351	8.31339	2A9Z	1.35	SCOP=c
654	8.15902	3AB1	2.39	SCOP=c
329	8.1459	1A8E	1.60	SCOP=c
351	8.26781	2AA0	1.75	SCOP=c
329	8.13374	1A8F	1.80	SCOP=c
4312	8.69481	3AB2	2.59	SCOP=d
576	8.13542	2AA1	1.80	SCOP=a
198	8.13131	1A8G	2.50	SCOP=b
252	7.80952	2AA2	1.95	SCOP=a
987	7.79129	3AB3	2.40	SCOP=a
500	8.036	1A8H	2.00	SCOP=a
1220	8.49344	2AA3	2.05	SCOP=c
813	8.24108	1A8I	1.78	SCOP=c
432	8.125	1A8J	2.70	SCOP=b
510	7.85098	2AA5	2.20	SCOP=a
396	8.12626	1A8K	2.00	SCOP=b
519	7.8921	2AA6	1.95	SCOP=a
226	8.06195	1A8L	1.90	SCOP=c
253	7.86561	2AA7	2.20	SCOP=a
456	7.71491	1A8M	2.30	SCOP=b
220	8.22727	4AB8	1.60	SCOP=b
427	8.74473	2AA9	1.50	SCOP=d
70	7.31429	1A8O	1.70	SCOP=a
126	8.06349	3AB9	1.65	SCOP=b
220	8.19091	4AB9	1.20	SCOP=b
257	7.89883	1A8P	2.00	SCOP=b
476	8.05882	2AAA	2.12	SCOP=b
220	8.14545	4ABA	1.25	SCOP=b
397	7.9597	3ABA	1.80	SCOP=a
274	8.42336	1A8Q	1.75	SCOP=c
427	7.80796	2AAB	2.50	SCOP=b
220	8.16364	4ABB	1.25	SCOP=b
383	7.85901	3ABB	2.30	SCOP=a
326	7.91411	2AAC	1.60	SCOP=b
220	8.17273	4ABD	1.25	SCOP=b
3315	8.02172	1A8R	2.10	SCOP=d
208	7.24038	2AAD	2.00	SCOP=d
220	8.17273	4ABE	1.30	SCOP=b
273	8.54945	1A8S	1.80	SCOP=c
104	7.25	2AAE	1.80	SCOP=d
220	8.12727	4ABF	1.30	SCOP=b
458	8.41921	1A8T	2.55	SCOP=d
220	8.2	4ABG	1.52	SCOP=b
1622	8.28977	2AAF	2.30	SCOP=d
554	8.31769	1A8U	1.60	SCOP=c
220	8.21818	4ABH	1.25	SCOP=b
231	7.48918	1A8V	2.00	SCOP=a
775	8.36129	2AAG	1.85	SCOP=d
338	7.67456	1A8Y	2.40	SCOP=c
529	8.08318	2AAI	2.50	SCOP=b
258	7.41085	2AAJ	2.74	SCOP=d
150	7.65333	2AAK	2.40	SCOP=d
3558	8.30354	3ABK	2.00	SCOP=a
775	8.25806	2AAL	1.65	SCOP=d
3532	8.30634	3ABL	2.10	SCOP=a
396	8.08081	1A94	2.00	SCOP=b
3532	8.32106	3ABM	1.95	SCOP=a
590	7.98305	1A95	2.00	SCOP=c
230	8.06956	4ABQ	1.70	SCOP=b
590	7.95254	1A96	2.00	SCOP=c
230	8.09565	4ABU	1.86	SCOP=b
581	8.04819	1A97	2.60	SCOP=c
230	8.13913	4ABV	1.80	SCOP=b
256	7.67969	1A98	2.25	SCOP=c
396	7.80808	2AAT	2.80	SCOP=c
230	8.11304	4ABW	1.70	SCOP=b
1364	8.07331	1A99	2.20	SCOP=c
416	7.72115	2AAW	2.40	SCOP=a
518	7.861	2AAX	1.75	SCOP=a
427	8.76347	2AAY	1.55	SCOP=d
386	7.69948	1A9E	2.50	SCOP=b
283	8.16254	4AC1	1.30	SCOP=c
198	8.11111	1A9M	2.30	SCOP=b
230	8.11304	4AC2	1.81	SCOP=b
4832	8.02194	2AAZ	2.08	SCOP=d
289	7.64014	1A9O	2.00	SCOP=c
456	8.57018	4AC3	2.10	SCOP=b
372	8.12366	3ABX	1.40	SCOP=c
390	8.65641	2AB0	1.10	SCOP=c
289	7.63322	1A9P	2.40	SCOP=c
232	8.12931	4AC4	1.80	SCOP=b
282	7.78723	1A9Q	2.00	SCOP=c
3323	8.50256	3ABZ	2.15	SCOP=b
518	7.861	2AB2	1.85	SCOP=a
282	7.75177	1A9R	2.00	SCOP=c
282	7.75887	1A9S	2.00	SCOP=c
3326	8.51533	3AC0	2.54	SCOP=b
518	7.60232	2AB5	2.20	SCOP=d
284	7.71127	1A9T	2.00	SCOP=c
792	8.54293	4AC7	1.50	SCOP=b
351	7.47009	1A9U	2.50	SCOP=d
351	8.30769	2AB8	1.75	SCOP=c
572	8	1A9W	2.90	SCOP=a
362	8.38674	2ABA	1.05	SCOP=c
361	8.40997	2ABB	1.00	SCOP=c
5752	8.58449	1A9X	1.80	SCOP=a
338	8.18343	1A9Y	1.80	SCOP=c
702	7.60399	4ACC	2.21	SCOP=d
258	8.05426	2ABE	2.00	SCOP=b
338	8.14793	1A9Z	1.90	SCOP=c
702	7.62963	4ACD	2.60	SCOP=d
321	8.31153	2ABH	1.70	SCOP=c
166	7.85542	3ACB	2.06	SCOP=c
166	7.79518	3ACC	2.16	SCOP=c
2850	8.25684	4ACF	2.00	SCOP=d
2244	8.10963	1AA1	2.20	SCOP=b
164	7.85366	3ACD	1.89	SCOP=c
1449	8.14493	2ABJ	2.20	SCOP=e
108	7.44444	1AA2	2.00	SCOP=a
702	7.61538	4ACG	2.60	SCOP=d
193	7.93782	3ACF	1.60	SCOP=b
211	7.75355	2ABK	1.85	SCOP=a
193	7.89637	3ACG	1.50	SCOP=b
702	7.57265	4ACH	2.60	SCOP=d
163	7.6319	2ABL	2.50	SCOP=b
291	7.78694	1AA4	2.10	SCOP=a
193	7.9171	3ACH	1.40	SCOP=b
697	8.47346	1AA6	2.30	SCOP=b
315	8.08889	1AA7	2.08	SCOP=a
277	7.55957	4ACM	1.63	SCOP=d
288	8.375	3ACL	2.35	SCOP=b
1609	8.30205	2ABR	2.90	SCOP=d
340	8.31176	2ABS	1.10	SCOP=c
105	7.82857	1AAC	1.31	SCOP=b
406	7.66995	4ACP	2.49	SCOP=b
442	7.82353	2ABW	1.62	SCOP=c
105	7.94286	1AAJ	1.80	SCOP=b
826	8.26392	2ABZ	2.16	SCOP=c
396	7.88889	1AAM	2.80	SCOP=c
105	7.90476	1AAN	2.00	SCOP=b
872	7.82798	4ACS	2.10	SCOP=a
309	8.13592	2AC2	2.50	SCOP=c
277	7.40072	2AC3	2.10	SCOP=d
198	7.90909	1AAQ	2.50	SCOP=b
372	8.17742	4ACU	1.75	SCOP=b
309	8.1424	2AC4	2.10	SCOP=c
152	8.05263	1AAR	2.30	SCOP=d
822	7.98783	1AAT	2.80	SCOP=c
370	8.08649	4ACX	2.00	SCOP=b
396	8.01515	1AAW	2.40	SCOP=c
348	7.95402	2ACA	2.25	SCOP=d
297	7.94613	1AAX	1.90	SCOP=c
527	8.3112	2ACE	2.50	SCOP=c
174	7.45977	1AAZ	2.00	SCOP=c
131	7.9542	1AB0	1.90	SCOP=b
700	8.15714	2ACF	1.40	SCOP=c
125	8.336	2ACG	2.50	SCOP=d
349	8.09742	4AD1	1.90	SCOP=c
370	8.15676	2ACH	2.70	SCOP=e
1377	8.15977	4AD2	2.10	SCOP=d
1620	8.29012	2ACI	2.50	SCOP=d
477	7.99161	1AB4	2.80	SCOP=e
527	8.32258	2ACK	2.40	SCOP=c
250	7.816	1AB5	2.40	SCOP=c
297	8.73401	3ADE	2.80	SCOP=b
250	7.944	1AB6	2.20	SCOP=c
1827	7.90586	2ACL	2.80	SCOP=a
421	8.37055	3ADF	2.20	SCOP=d
353	8.10765	1AB8	2.20	SCOP=d
334	8.20958	2ACO	1.80	SCOP=b
194	7.7732	3ADK	2.10	SCOP=c
87	7.33333	1ABA	1.45	SCOP=c
315	7.71429	2ACQ	1.76	SCOP=c
315	7.69524	2ACR	1.76	SCOP=c
3296	8.24515	1ABB	2.80	SCOP=c
314	7.63694	2ACS	1.76	SCOP=c
305	8.4	1ABE	1.70	SCOP=c
1600	8.77	4ADB	2.20	SCOP=c
218	8.09174	2ACT	1.70	SCOP=d
305	8.43934	1ABF	1.90	SCOP=c
1600	8.75625	4ADC	2.30	SCOP=c
315	7.72698	2ACU	1.76	SCOP=c
513	7.69981	3ADS	2.25	SCOP=a
917	7.94984	2ACV	2.00	SCOP=c
1600	8.77375	4ADD	2.45	SCOP=c
516	7.68217	3ADT	2.70	SCOP=a
917	8.00218	2ACW	2.60	SCOP=c
520	7.72692	3ADU	2.77	SCOP=a
750	8.42667	4ADE	2.75	SCOP=c
136	7.07353	1ABO	2.00	SCOP=b
519	7.70328	3ADV	2.27	SCOP=a
56	7.21429	1ABQ	2.80	SCOP=b
98	7.97959	2ACY	1.80	SCOP=d
534	7.70037	3ADW	2.07	SCOP=a
518	8.18533	1ABR	2.14	SCOP=b
525	7.63429	3ADX	1.95	SCOP=a
154	7.84416	1ABS	1.50	SCOP=a
244	7.63934	2AD1	2.00	SCOP=c
579	8.17617	1ABW	2.00	SCOP=a
1280	8.66562	2AD6	1.50	SCOP=a
575	8.04174	1ABY	2.60	SCOP=a
1835	8.86213	4ADL	2.20	SCOP=a
1280	8.66406	2AD7	1.50	SCOP=a
1280	8.56719	2AD8	1.60	SCOP=a
1806	8.96899	4ADM	1.65	SCOP=a
349	8.19484	2ADA	2.40	SCOP=c
376	7.80319	1AC1	2.00	SCOP=c
291	7.73883	1AC4	2.10	SCOP=a
564	8.24468	4ADP	1.90	SCOP=e
483	7.91718	1AC5	2.40	SCOP=c
220	8.13636	1AC6	2.30	SCOP=b
616	8.04221	2ADF	1.90	SCOP=b
291	7.79381	1AC8	2.10	SCOP=a
417	7.88969	2ADG	2.50	SCOP=b
418	7.91866	2ADI	2.80	SCOP=b
304	8.25658	1ACB	2.00	SCOP=b
418	7.83732	2ADJ	2.90	SCOP=b
535	8.07477	4ADT	2.42	SCOP=c
665	7.95188	1ACC	2.10	SCOP=b
552	8.26812	4ADU	2.44	SCOP=c
131	7.70992	1ACD	2.70	SCOP=b
770	7.75325	2ADM	2.60	SCOP=c
125	8.304	1ACF	2.00	SCOP=d
528	8.14394	1ACJ	2.80	SCOP=c
196	7.93878	2ADP	2.40	SCOP=a
499	7.96393	4AE0	2.00	SCOP=b
527	8.18975	1ACL	2.80	SCOP=c
196	7.95918	2ADQ	2.40	SCOP=a
912	7.94298	1ACM	2.80	SCOP=c
1002	8.26347	4AE1	2.08	SCOP=b
355	8.4169	2ADU	1.90	SCOP=a
753	8.53386	1ACO	2.05	SCOP=c
376	7.82447	1ACV	1.90	SCOP=c
335	7.89851	2AE0	2.00	SCOP=b
107	7.38318	1ACX	2.00	SCOP=b
644	7.59006	4AE6	2.10	SCOP=d
252	8.40476	2AE1	2.30	SCOP=c
434	7.90783	1ACY	3.00	SCOP=b
518	8.45174	2AE2	1.90	SCOP=c
846	7.82033	1AD0	2.50	SCOP=b
648	7.58951	4AE9	2.30	SCOP=d
515	8.22136	1AD1	2.20	SCOP=c
224	7.50893	1AD2	1.90	SCOP=e
642	8.61371	4AEC	2.40	SCOP=c
892	8.18834	1AD3	2.60	SCOP=c
499	8.27655	1AD4	2.40	SCOP=c
816	7.95343	2AE7	2.00	SCOP=c
876	7.6621	1AD5	2.60	SCOP=b
185	7.58919	1AD6	2.30	SCOP=a
432	7.95833	4AEH	1.60	SCOP=b
623	8.29856	2AEB	1.29	SCOP=c
850	7.75765	1AD9	2.80	SCOP=b
816	7.95343	2AEC	2.00	SCOP=c
1483	8.02427	4AEI	2.30	SCOP=b
748	8.6738	1ADB	2.40	SCOP=b
440	8.25455	2AEF	1.70	SCOP=c
748	8.71658	1ADC	2.70	SCOP=b
349	8.24642	1ADD	2.40	SCOP=c
643	8.07776	4AEL	2.20	SCOP=a
702	8.8547	3AEX	2.10	SCOP=c
662	7.61329	2AEH	2.53	SCOP=a
862	8.09513	1ADE	2.00	SCOP=c
698	8.65903	3AEY	1.92	SCOP=c
374	7.79144	4AEN	2.20	SCOP=b
568	7.89437	2AEI	2.52	SCOP=b
374	8.54011	1ADF	2.90	SCOP=b
307	7.79805	3AEZ	2.20	SCOP=c
444	8.23874	2AEJ	2.10	SCOP=c
374	8.65241	1ADG	2.70	SCOP=b
307	7.75244	3AF0	2.50	SCOP=c
708	7.90395	2AEK	2.90	SCOP=a
563	8.25222	4AEP	1.80	SCOP=e
862	8.05336	1ADI	2.50	SCOP=c
307	7.81107	3AF1	2.50	SCOP=c
705	8.04255	2AEL	2.50	SCOP=a
307	7.84365	3AF2	2.30	SCOP=c
1684	8.16152	1ADJ	2.70	SCOP=c
226	8.10619	2AEM	2.80	SCOP=c
1127	8.2307	4AEX	2.41	SCOP=e
131	7.9542	1ADL	1.60	SCOP=b
307	7.81107	3AF3	2.35	SCOP=c
107	7.5514	4AEY	3.00	SCOP=d
1312	7.93902	2AEN	1.60	SCOP=b
307	7.79153	3AF4	2.60	SCOP=c
302	8.68874	2AEO	1.80	SCOP=b
2101	8.05712	4AEZ	2.30	SCOP=d
653	8.07963	2AEP	2.10	SCOP=b
172	8.06977	3AF7	1.58	SCOP=a
172	8.12791	3AF8	1.66	SCOP=a
611	8.28805	2AEQ	3.00	SCOP=b
171	8.17544	3AF9	1.85	SCOP=a
175	7.92	4AF2	1.97	SCOP=c
565	7.76283	2AER	1.87	SCOP=b
315	7.70159	1ADS	1.65	SCOP=c
296	7.43919	4AF3	2.75	SCOP=d
573	7.64398	1ADU	3.00	SCOP=a
816	7.98039	2AES	2.00	SCOP=c
705	8.0766	2AET	2.75	SCOP=a
592	7.93919	4AF6	2.90	SCOP=b
246	8.09756	1ADW	2.50	SCOP=b
366	8.22404	2AEU	1.70	SCOP=c
591	7.91878	4AF7	2.85	SCOP=b
366	8.25683	2AEV	2.00	SCOP=c
1680	8.11905	1ADY	2.80	SCOP=c
377	7.74005	2AEW	2.70	SCOP=b
336	7.91071	2AEX	1.58	SCOP=d
463	7.84017	3AFH	2.00	SCOP=a
503	8.34592	1AE1	2.40	SCOP=c
1204	8.27076	3AFI	1.75	SCOP=c
86	7.09302	1AE2	2.00	SCOP=b
86	7.13953	1AE3	2.00	SCOP=b
146	7.67123	2AF0	2.30	SCOP=a
324	7.60494	1AE4	2.40	SCOP=c
335	8.13731	3AFK	1.95	SCOP=b
223	8.22422	1AE5	2.30	SCOP=b
253	7.50988	4AFE	2.60	SCOP=d
664	8.54819	2AF3	2.60	SCOP=c
110	7	4AFF	1.05	SCOP=d
424	7.65094	1AE6	3.00	SCOP=b
492	8.60569	3AFM	1.65	SCOP=c
119	7.57983	1AE7	2.00	SCOP=a
663	8.58823	2AF4	2.15	SCOP=c
1060	8.1283	4AFG	2.00	SCOP=b
1028	8.78405	3AFN	1.63	SCOP=c
1064	8.16353	4AFH	1.88	SCOP=b
337	7.99407	1AE9	1.90	SCOP=d
291	7.79381	1AEB	2.10	SCOP=a
224	7.95536	3AFP	2.05	SCOP=b
737	7.67164	4AFJ	1.98	SCOP=d
218	8.07339	1AEC	1.86	SCOP=d
430	8.25116	3AFQ	2.80	SCOP=b
291	7.79381	1AED	2.10	SCOP=a
251	7.72112	3AFR	2.00	SCOP=a
163	7.74233	2AF9	2.00	SCOP=b
291	7.75258	1AEE	2.10	SCOP=a
439	8.22323	3AFV	1.40	SCOP=d
291	7.79381	1AEF	2.10	SCOP=a
158	7.87342	3AG0	2.60	SCOP=a
993	8.91239	4AFN	2.30	SCOP=c
291	7.79381	1AEG	2.10	SCOP=a
655	8.41527	2AFB	2.05	SCOP=c
3558	8.22822	3AG1	2.20	SCOP=a
291	7.79381	1AEH	2.10	SCOP=a
1890	8.25926	1AEI	2.80	SCOP=a
3558	8.27993	3AG2	1.80	SCOP=a
291	7.79381	1AEJ	2.10	SCOP=a
291	7.79381	1AEK	2.10	SCOP=a
3558	8.27656	3AG3	1.80	SCOP=a
513	8.2885	2AFG	2.00	SCOP=b
291	7.79381	1AEM	2.10	SCOP=a
3558	8.27825	3AG4	2.05	SCOP=a
2572	8.51866	2AFH	2.10	SCOP=c
291	7.73883	1AEN	2.10	SCOP=a
557	7.79533	3AG5	2.50	SCOP=c
291	7.73883	1AEO	2.10	SCOP=a
566	7.94346	3AG6	1.85	SCOP=c
153	8.10458	1AEP	2.70	SCOP=a
105	7.50476	3AG7	1.80	SCOP=a
291	7.79381	1AEQ	2.10	SCOP=a
644	7.68012	3AG9	2.00	SCOP=d
400	7.53	1AER	2.30	SCOP=d
291	7.80069	1AES	2.10	SCOP=a
3064	8.50783	2AFK	2.30	SCOP=c
994	8.85111	4AG3	1.80	SCOP=c
291	7.75258	1AET	2.10	SCOP=a
646	7.90093	2AFM	1.66	SCOP=c
291	7.73883	1AEU	2.10	SCOP=a
757	7.95773	4AG4	2.80	SCOP=b
993	8.59617	2AFN	2.00	SCOP=b
291	7.75258	1AEV	2.10	SCOP=a
642	7.86916	2AFO	2.35	SCOP=c
170	8.05882	1AEW	1.95	SCOP=a
135	8.13333	1AEX	2.10	SCOP=b
329	7.87234	4AG7	1.55	SCOP=d
129	7.92248	3AGG	1.60	SCOP=d
296	7.76351	4AG8	1.95	SCOP=d
129	7.96899	3AGH	1.49	SCOP=d
646	7.8483	2AFS	2.22	SCOP=c
132	7.87879	3AGI	1.20	SCOP=d
328	7.98171	4AG9	1.76	SCOP=d
294	8.20408	1AF2	2.30	SCOP=c
274	7.92701	2AFT	1.66	SCOP=d
129	7.92248	4AGA	1.50	SCOP=d
145	7.50345	1AF3	2.50	SCOP=f
642	7.88785	2AFU	2.22	SCOP=c
3150	8.38603	3AGJ	2.30	SCOP=b
274	8.86861	1AF4	2.60	SCOP=c
305	7.75082	4AGC	2.00	SCOP=d
126	7.30159	1AF5	3.00	SCOP=d
304	7.67105	4AGD	2.81	SCOP=d
646	7.90093	2AFW	1.56	SCOP=c
678	7.56342	3AGL	2.10	SCOP=d
1263	8.78543	1AF6	2.40	SCOP=f
345	7.51304	3AGM	2.00	SCOP=d
646	7.90402	2AFX	1.64	SCOP=c
274	7.37956	1AF7	2.00	SCOP=a
114	7.49123	3AGN	0.96	SCOP=d
274	7.93431	2AFY	1.49	SCOP=d
114	7.49123	3AGO	0.99	SCOP=d
441	8.03628	1AF9	2.70	SCOP=b
646	7.88545	2AFZ	1.68	SCOP=c
80	7.325	4AGH	1.79	SCOP=d
462	8	1AFA	2.00	SCOP=d
462	7.98701	1AFB	1.90	SCOP=d
152	7.92105	4AGJ	1.98	SCOP=b
152	7.86842	4AGK	1.81	SCOP=b
1016	8.15748	1AFC	2.70	SCOP=b
392	7.69388	4AGL	1.70	SCOP=b
462	7.97835	1AFD	2.00	SCOP=d
490	7.7551	2AG2	2.00	SCOP=b
395	7.79747	4AGM	1.52	SCOP=b
328	7.57317	2AG4	1.80	SCOP=b
196	7.5	3AGW	2.20	SCOP=b
394	7.78173	4AGN	1.60	SCOP=b
324	7.8642	3AGX	1.85	SCOP=b
979	8.64147	2AG5	1.84	SCOP=c
392	7.7551	4AGO	1.45	SCOP=b
393	7.77099	4AGP	1.50	SCOP=b
307	7.86319	2AG6	1.90	SCOP=c
248	7.79032	1AFK	1.70	SCOP=d
263	8.03802	2AG8	2.10	SCOP=a
391	7.75959	4AGQ	1.42	SCOP=b
248	7.78226	1AFL	1.70	SCOP=d
328	7.59756	2AG9	2.20	SCOP=b
571	8.09457	3AH1	2.20	SCOP=b
566	8.16254	3AH2	1.70	SCOP=b
162	7.48148	2AGC	2.50	SCOP=b
1332	8.50601	3AH3	2.40	SCOP=c
819	7.92186	2AGD	1.90	SCOP=c
568	8.2007	3AH4	1.78	SCOP=b
2070	8.10435	1AFR	2.40	SCOP=a
224	8.20536	2AGE	1.15	SCOP=b
224	8.24107	2AGG	1.28	SCOP=b
638	7.74608	1AFS	2.50	SCOP=c
622	8.63987	3AH6	2.40	SCOP=d
515	8.09709	4AGW	2.60	SCOP=d
248	7.83871	1AFU	2.00	SCOP=d
375	7.728	4AH2	2.36	SCOP=b
222	8.16216	2AGI	1.14	SCOP=b
725	7.94759	3AH8	2.90	SCOP=a
441	7.94558	2AGJ	2.60	SCOP=b
1819	8.71798	4AH3	1.57	SCOP=c
783	8.9272	1AFW	1.80	SCOP=c
498	8.16466	1AG1	2.36	SCOP=c
634	8.52681	2AGS	1.70	SCOP=b
316	7.81013	2AGT	1.00	SCOP=c
1167	8.12339	4AH7	2.30	SCOP=c
99	7.69697	1AG6	1.60	SCOP=b
304	8.1579	4AH9	1.70	SCOP=c
1988	8.15091	2AGV	2.40	SCOP=b
1972	8.84077	1AG8	2.65	SCOP=c
350	8.29714	1AG9	1.80	SCOP=c
1447	7.76365	4AHC	2.40	SCOP=c
383	7.64491	1AGB	2.20	SCOP=b
238	7.81513	4AHD	2.47	SCOP=d
383	7.8799	1AGC	2.10	SCOP=b
120	7.75	4AHE	2.08	SCOP=d
383	7.81201	1AGD	2.05	SCOP=b
120	7.71667	4AHF	2.12	SCOP=d
383	7.82768	1AGE	2.30	SCOP=b
120	7.63333	4AHG	2.45	SCOP=d
383	7.81723	1AGF	2.20	SCOP=b
120	7.91667	4AHH	2.50	SCOP=d
624	8.49679	2AH2	1.60	SCOP=b
118	7.77966	4AHI	2.80	SCOP=d
219	8.11872	2AH4	1.13	SCOP=b
125	7.552	1AGI	1.50	SCOP=d
121	7.71901	4AHJ	2.03	SCOP=d
484	8.30992	1AGJ	1.70	SCOP=b
240	7.85	4AHK	1.97	SCOP=d
119	8.58823	4AHL	2.05	SCOP=d
470	8.29787	1AGM	2.30	SCOP=a
336	7.38095	3AHS	1.32	SCOP=d
120	7.81667	4AHM	1.96	SCOP=d
1492	8.73592	1AGN	3.00	SCOP=b
466	8.23605	2AH8	2.24	SCOP=d
942	8.37367	3AHT	2.80	SCOP=c
120	7.58333	4AHN	2.98	SCOP=d
166	7.93976	1AGP	2.30	SCOP=c
816	7.92157	2AH9	2.00	SCOP=c
1131	8.12025	4AHO	2.00	SCOP=c
944	8.49364	3AHV	1.89	SCOP=c
450	8.39556	2AHA	1.98	SCOP=d
114	7.14035	3AHW	1.03	SCOP=d
1144	8.13986	4AHP	2.10	SCOP=c
938	7.96375	1AGR	2.80	SCOP=a
668	8.97305	2AHB	2.00	SCOP=c
1169	8.21044	4AHQ	1.95	SCOP=c
442	7.56109	1AGS	2.50	SCOP=a
1772	8.4526	3AHX	1.90	SCOP=c
656	7.39024	2AHC	2.40	SCOP=d
306	8.15033	4AHR	1.90	SCOP=c
1861	8.50725	3AHY	1.63	SCOP=c
301	8.17276	4AHS	1.75	SCOP=c
550	7.66182	1AGW	2.40	SCOP=d
472	8.52966	3AHZ	1.34	SCOP=c
228	7.57018	2AHE	1.80	SCOP=a
301	8.1794	4AHT	1.80	SCOP=c
331	8.23565	1AGX	2.90	SCOP=c
472	8.4661	3AI0	1.40	SCOP=c
754	8.5252	2AHF	1.52	SCOP=a
306	8.13072	4AHU	1.90	SCOP=c
197	8.28426	1AGY	1.15	SCOP=c
526	8.58935	3AI1	2.38	SCOP=c
299	8.1806	4AHV	1.80	SCOP=c
754	8.53846	2AHG	1.90	SCOP=a
315	7.92381	1AH0	2.30	SCOP=c
258	7.93798	4AHW	1.50	SCOP=b
812	8	2AHJ	1.70	SCOP=b
2104	8.7481	3AI2	1.90	SCOP=c
345	7.92464	2AHK	1.71	SCOP=a
258	7.93023	4AHX	1.60	SCOP=b
1052	8.71863	3AI3	1.80	SCOP=c
344	7.95349	2AHL	1.60	SCOP=a
258	7.96124	4AHY	1.70	SCOP=b
315	7.86032	1AH3	2.30	SCOP=c
258	7.88372	4AHZ	1.90	SCOP=b
984	7.93293	2AHM	2.40	SCOP=a
315	7.89841	1AH4	2.00	SCOP=c
258	7.87597	4AI0	1.80	SCOP=b
299	8.08027	1AH5	2.40	SCOP=c
258	7.90698	4AI1	1.80	SCOP=b
213	8.15024	1AH6	1.80	SCOP=d
660	8.16364	2AHO	3.00	SCOP=a
258	7.88372	4AI2	1.79	SCOP=b
245	8.52245	1AH7	1.50	SCOP=a
258	7.93798	4AI3	1.90	SCOP=b
433	8.10624	1AH8	2.10	SCOP=d
186	7.75269	4AI4	1.73	SCOP=a
1287	8.44289	2AHR	2.15	SCOP=a
246	8.12195	1AHA	2.20	SCOP=d
936	7.89957	4AI5	2.22	SCOP=a
205	8.07805	3AI9	1.55	SCOP=c
553	7.9132	2AHS	2.10	SCOP=c
246	8.10569	1AHB	2.20	SCOP=d
400	8.225	3AIA	1.40	SCOP=c
2060	8.39223	2AHU	1.90	SCOP=c
246	8.08943	1AHC	2.00	SCOP=d
792	8.28283	1AHE	2.30	SCOP=c
2048	8.5127	2AHV	2.00	SCOP=c
792	8.28788	1AHF	2.30	SCOP=c
339	7.82891	4AI8	2.40	SCOP=b
2023	8.48641	2AHW	2.15	SCOP=c
794	8.20151	1AHG	2.50	SCOP=c
697	7.81923	4AI9	2.25	SCOP=b
935	7.86738	4AIA	1.80	SCOP=a
198	7.66667	3AID	2.50	SCOP=b
1640	7.78902	1AHJ	2.65	SCOP=b
274	7.65693	2AI1	2.00	SCOP=c
274	7.70073	2AI2	1.70	SCOP=c
537	7.98138	4AIE	2.05	SCOP=b
272	7.56618	2AI3	1.70	SCOP=c
201	7.97015	3AIG	2.80	SCOP=d
169	8.4497	1AHN	2.60	SCOP=c
201	7.85075	4AIG	2.00	SCOP=d
194	7.64948	2AI7	2.00	SCOP=d
1592	8.37563	1AHP	3.00	SCOP=c
785	7.56943	4AIH	2.40	SCOP=a
1132	8.5371	3AIK	1.95	SCOP=c
496	7.79839	2AI8	1.70	SCOP=d
133	7.7594	1AHQ	2.30	SCOP=d
290	7.98621	4AII	2.66	SCOP=c
146	7.63014	1AHR	1.80	SCOP=a
1132	8.5159	3AIL	1.91	SCOP=c
366	7.81421	2AI9	2.50	SCOP=d
378	8.17989	1AHS	2.30	SCOP=b
192	7.70833	2AIA	1.70	SCOP=d
1132	8.41696	3AIM	2.30	SCOP=c
196	7.68367	2AIB	1.10	SCOP=a
1132	8.49823	3AIN	1.65	SCOP=c
198	8.06061	2AID	1.90	SCOP=b
1110	8.39459	1AHU	2.70	SCOP=d
1132	8.50883	3AIO	1.70	SCOP=c
194	7.63918	2AIE	1.70	SCOP=d
491	8.44806	3AIQ	1.90	SCOP=c
115	8.01739	2AIF	1.90	SCOP=d
1256	7.97611	1AHW	3.00	SCOP=b
491	8.46436	3AIR	2.00	SCOP=c
201	7.9602	2AIG	2.60	SCOP=d
792	8.17677	1AHX	2.00	SCOP=c
608	8.51316	4AIR	1.80	SCOP=c
491	8.4725	3AIS	2.20	SCOP=c
274	7.89781	2AII	1.54	SCOP=d
792	8.20455	1AHY	2.30	SCOP=c
486	8.46502	3AIU	2.20	SCOP=c
279	7.89247	2AIJ	1.55	SCOP=d
486	8.46914	3AIV	2.50	SCOP=c
281	7.88612	2AIK	1.73	SCOP=d
576	8.19792	4AIU	2.25	SCOP=a
486	8.48148	3AIW	2.40	SCOP=c
204	8.03922	2AIM	2.20	SCOP=d
113	7.9292	4AIV	2.00	SCOP=b
434	7.82949	1AI1	2.80	SCOP=b
493	8.23935	3AIX	2.90	SCOP=d
151	8.05298	4AIW	1.50	SCOP=d
414	8.33333	1AI2	1.90	SCOP=c
266	8.2406	2AIO	1.70	SCOP=d
424	8.33491	4AIX	1.80	SCOP=b
414	8.27536	1AI3	1.90	SCOP=c
220	8.39091	2AIP	1.65	SCOP=b
987	8.32219	3AIZ	2.80	SCOP=d
763	7.97379	1AI4	2.35	SCOP=d
220	8.48182	2AIQ	1.54	SCOP=b
426	8.42253	4AIZ	1.75	SCOP=b
763	8.05505	1AI5	2.36	SCOP=d
926	7.7581	2AIR	2.00	SCOP=c
425	8.40941	4AJ0	1.70	SCOP=b
752	8.05319	1AI6	2.55	SCOP=d
1318	8.51593	4AJ1	1.87	SCOP=c
763	8.04194	1AI7	2.50	SCOP=d
104	7.78846	2AIU	1.60	SCOP=a
1314	8.53577	4AJ2	1.75	SCOP=c
566	8.20848	3AJ5	1.80	SCOP=b
416	8.25481	4AJ3	1.90	SCOP=c
384	7.42188	1AI9	1.85	SCOP=c
567	8.17637	3AJ6	1.48	SCOP=b
792	8.25758	1AIA	2.20	SCOP=c
1321	8.50416	4AJ4	1.90	SCOP=c
792	8.28535	1AIB	2.80	SCOP=c
279	8.76702	3AJ8	1.10	SCOP=c
792	8.2601	1AIC	2.40	SCOP=c
210	7.98095	4AJ6	2.00	SCOP=c
279	8.73835	3AJ9	1.10	SCOP=c
198	7.92929	1AID	2.20	SCOP=b
210	8.05714	4AJ7	2.04	SCOP=c
210	8.0381	4AJ8	1.54	SCOP=c
1280	7.83437	2AJ3	2.03	SCOP=b
866	7.61894	1AIF	2.90	SCOP=b
210	7.81905	3AJC	2.30	SCOP=a
254	7.97638	3AJD	1.27	SCOP=c
1656	8.39251	1AIG	2.60	SCOP=b
415	8.27952	4AJA	1.80	SCOP=c
676	7.78106	1AIH	2.50	SCOP=d
415	8.2747	4AJB	1.90	SCOP=c
322	7.97516	1AII	1.95	SCOP=a
415	8.29398	4AJC	2.30	SCOP=c
2912	8.16758	2AJ8	2.11	SCOP=b
1654	8.3821	1AIJ	2.20	SCOP=b
668	8.99102	2AJ9	2.50	SCOP=c
70	7.8	1AIL	1.90	SCOP=a
1317	8.51632	4AJE	2.35	SCOP=c
604	8.12914	3AJI	2.05	SCOP=d
204	7.89216	1AIM	2.00	SCOP=d
314	8.00637	1AIN	2.50	SCOP=a
2912	8.20055	2AJB	2.75	SCOP=b
129	7.86047	3AJN	1.05	SCOP=d
172	8.32558	3AJO	1.52	SCOP=a
2269	8.11899	1AIP	3.00	SCOP=a
1320	8.51818	4AJH	1.93	SCOP=c
2912	8.18269	2AJC	1.95	SCOP=b
172	8.32558	3AJP	1.90	SCOP=a
528	7.94697	1AIQ	2.20	SCOP=d
1318	8.5387	4AJI	1.93	SCOP=c
172	8.27907	3AJQ	1.58	SCOP=a
352	8.64205	1AIR	2.20	SCOP=b
2912	8.16346	2AJD	2.56	SCOP=b
1322	8.50529	4AJJ	1.75	SCOP=c
105	7.67619	1AIU	2.00	SCOP=c
622	8.209	3AJR	1.77	SCOP=c
686	7.793	1AIV	3.00	SCOP=c
1542	7.85862	2AJF	2.90	SCOP=d
1319	8.51857	4AJK	2.03	SCOP=c
1316	8.52584	4AJL	1.77	SCOP=c
1318	8.49165	4AJN	2.10	SCOP=c
258	8.05426	1AIZ	1.80	SCOP=b
282	7.94326	1AJ0	2.00	SCOP=c
1320	8.48182	4AJO	1.96	SCOP=c
1454	8.11417	2AJL	2.50	SCOP=b
850	8.41412	3AK1	1.57	SCOP=a
1318	8.55083	4AJP	2.38	SCOP=c
282	7.99291	1AJ2	2.00	SCOP=c
839	8.39094	3AK2	1.35	SCOP=a
415	8.24096	4AJR	2.69	SCOP=c
843	8.42467	3AK3	1.48	SCOP=a
415	8.23133	4AJS	1.80	SCOP=c
346	7.69942	1AJ5	2.30	SCOP=a
372	8.02688	4AJT	2.50	SCOP=e
430	7.93953	1AJ7	2.10	SCOP=b
424	7.84906	2AJS	1.70	SCOP=b
741	8.54521	1AJ8	1.90	SCOP=a
1494	8.33467	2AJT	2.60	SCOP=b
1863	8.52174	3AK8	1.25	SCOP=a
287	8	1AJ9	2.20	SCOP=a
424	7.88208	2AJU	1.50	SCOP=b
1859	8.54545	3AK9	1.30	SCOP=a
424	7.91509	2AJV	1.50	SCOP=b
424	7.84906	2AJX	1.85	SCOP=b
424	7.74528	2AJY	2.10	SCOP=b
848	7.76179	2AJZ	2.30	SCOP=b
153	7.93464	1AJG	1.69	SCOP=a
424	7.87264	2AK1	1.85	SCOP=b
153	7.93464	1AJH	1.69	SCOP=a
220	7.84545	2AK2	2.10	SCOP=c
447	7.61074	2AK3	1.85	SCOP=c
413	8.12107	1AJK	1.80	SCOP=b
264	7.84848	1AJM	2.40	SCOP=d
3317	7.78836	2AK4	2.50	SCOP=b
763	8.0498	1AJN	2.36	SCOP=d
132	7.36364	2AK5	1.85	SCOP=b
521	8.03455	4AK8	1.40	SCOP=d
425	8.10353	1AJO	2.07	SCOP=b
172	8.5	2AK7	2.00	SCOP=d
763	7.99738	1AJP	2.31	SCOP=d
1069	7.89897	2AKA	1.90	SCOP=c
763	8.04194	1AJQ	2.05	SCOP=d
824	8.28883	1AJR	1.74	SCOP=c
824	8.26456	1AJS	1.60	SCOP=c
594	8.41751	4AKD	2.10	SCOP=b
380	8.12105	3AKP	1.20	SCOP=b
198	8.29293	1AJV	2.00	SCOP=b
428	7.76636	4AKE	2.20	SCOP=c
190	8.06316	3AKQ	0.97	SCOP=b
535	8.44486	2AKJ	2.80	SCOP=d
190	8.10526	3AKR	1.10	SCOP=b
198	8.11111	1AJX	2.00	SCOP=b
190	8.11579	3AKS	0.97	SCOP=b
380	8.12105	3AKT	1.00	SCOP=b
282	7.97163	1AJZ	2.00	SCOP=c
865	8.6474	2AKM	1.92	SCOP=c
218	7.97248	3AKY	2.23	SCOP=c
264	8.31061	1AK0	1.80	SCOP=a
308	8.12338	1AK1	1.90	SCOP=c
220	7.75455	1AK2	1.92	SCOP=c
624	7.95192	2AKQ	3.00	SCOP=b
618	7.99676	1AK4	2.36	SCOP=a
734	7.72752	2AKR	1.90	SCOP=b
329	8.2614	1AK5	2.30	SCOP=c
2896	8.06285	3AL4	2.87	SCOP=b
1051	8.04187	2AKW	2.80	SCOP=a
218	7.94495	2AKY	1.96	SCOP=c
867	8.86736	2AKZ	1.36	SCOP=c
207	8.43478	3AL7	1.10	SCOP=b
275	8.84364	1AK9	1.80	SCOP=c
312	7.96795	4AKM	2.69	SCOP=b
867	8.65052	2AL1	1.50	SCOP=c
802	8.35411	1AKA	2.10	SCOP=c
330	7.49697	4AKN	1.82	SCOP=a
866	8.67667	2AL2	1.85	SCOP=c
506	8.13439	4AKO	1.70	SCOP=b
401	8.09476	1AKB	2.30	SCOP=c
401	8.1596	1AKC	2.30	SCOP=c
505	8.09901	4AKP	2.00	SCOP=b
405	7.87654	1AKD	1.80	SCOP=a
1550	7.93161	2AL4	1.70	SCOP=c
505	8.10693	4AKQ	2.10	SCOP=b
428	7.78972	1AKE	2.00	SCOP=c
520	7.83462	2AL5	1.65	SCOP=c
304	8.07895	3ALB	1.85	SCOP=d
1028	8.06031	4AKR	2.20	SCOP=e
694	7.69164	2AL6	2.35	SCOP=a
129	7.84496	1AKI	1.50	SCOP=d
207	8.43478	3ALD	1.10	SCOP=b
611	7.66612	1AKJ	2.65	SCOP=b
384	7.75	2ALA	3.00	SCOP=b
470	8.17872	1AKL	2.00	SCOP=b
966	8.48861	1AKM	2.80	SCOP=c
670	7.99403	4AKY	2.60	SCOP=d
363	8.15427	2ALD	2.10	SCOP=c
547	8.0841	1AKN	2.80	SCOP=c
132	7.92424	2ALE	1.80	SCOP=d
673	8.03566	4AKZ	2.25	SCOP=d
268	8.06716	1AKO	1.70	SCOP=d
146	8.10959	4AL0	1.16	SCOP=f
143	8.1958	4AL1	1.95	SCOP=f
184	7.55435	2ALG	2.30	SCOP=a
147	8.20408	1AKQ	1.90	SCOP=c
716	7.46369	3ALN	2.30	SCOP=d
491	7.69857	4AL2	2.60	SCOP=d
147	8.09524	1AKR	1.58	SCOP=c
162	7.53086	4AL3	1.98	SCOP=d
220	8.13636	1AKS	1.80	SCOP=b
412	8.84466	2ALM	2.60	SCOP=c
1322	8.5295	4AL4	1.78	SCOP=c
147	8.19048	1AKT	1.80	SCOP=c
171	8.39766	2ALP	1.70	SCOP=b
147	8.2449	1AKU	1.90	SCOP=c
523	7.82792	4AL8	1.66	SCOP=b
1818	8.0451	3ALQ	3.00	SCOP=b
312	7.75641	2ALR	2.48	SCOP=c
147	8.47619	1AKV	2.00	SCOP=c
968	8.27273	4AL9	1.75	SCOP=b
147	8	1AKW	1.75	SCOP=c
624	8.47756	3ALS	3.00	SCOP=d
498	7.85542	4ALA	1.84	SCOP=b
302	7.72185	2ALV	1.90	SCOP=b
218	7.84404	1AKY	1.63	SCOP=c
624	8.3109	3ALT	2.50	SCOP=d
223	7.80269	1AKZ	1.57	SCOP=c
1014	8.18146	2ALW	1.86	SCOP=a
166	8.15663	4ALC	1.49	SCOP=b
628	8.45541	3ALU	1.65	SCOP=d
339	7.88791	2ALX	2.60	SCOP=a
363	8.13223	4ALD	2.80	SCOP=c
1051	8.01903	2ALY	2.60	SCOP=a
166	8.14458	4ALE	1.48	SCOP=b
237	7.76371	1AL3	1.80	SCOP=c
282	8.57447	3ALY	1.66	SCOP=c
118	7.38983	4ALG	1.60	SCOP=a
342	7.72515	2AM3	1.80	SCOP=c
323	7.4613	4ALH	1.97	SCOP=a
286	7.75524	3AM2	2.51	SCOP=b
342	7.67836	2AM4	1.70	SCOP=c
350	7.93714	1AL7	2.60	SCOP=c
574	8.24042	3AM3	2.50	SCOP=c
342	7.75439	2AM5	1.60	SCOP=c
344	7.9186	1AL8	2.20	SCOP=c
574	8.26829	3AM4	2.30	SCOP=c
250	7.896	2AM9	1.64	SCOP=a
316	7.78481	1ALA	2.25	SCOP=a
574	8.30314	3AM5	2.05	SCOP=c
243	7.95062	2AMA	1.90	SCOP=a
131	7.84733	1ALB	2.50	SCOP=b
246	7.82927	2AMB	1.75	SCOP=a
122	7.60656	1ALC	1.70	SCOP=d
1053	8.01709	2AMC	2.70	SCOP=a
363	8.31405	1ALD	2.00	SCOP=c
613	7.91517	2AMD	1.85	SCOP=b
66	7.54545	2AME	2.00	SCOP=b
2584	8.45201	3AM9	2.17	SCOP=a
[truncated: 48,250 more rows]
