# Supplementary material for: Validation and quality assessment of macromolecular structures using complex network analysis
Source: Sci Rep. 2019 Feb 8;9:1678. doi: 10.1038/s41598-019-38658-9 (PMC6368557; doi:10.1038/s41598-019-38658-9)
Supplement: Supplementary file 2 — Dataset 1 [file 41598_2019_38658_MOESM2_ESM.zip › DataSet/177l.pdb]

HEADER    HYDROLASE                               24-MAR-95   177L              
TITLE     PROTEIN FLEXIBILITY AND ADAPTABILITY SEEN IN 25 CRYSTAL               
TITLE    2 FORMS OF T4 LYSOZYME                                                 
COMPND    MOL_ID: 1;                                                            
COMPND   2 MOLECULE: T4 LYSOZYME;                                               
COMPND   3 CHAIN: A;                                                            
COMPND   4 EC: 3.2.1.17;                                                        
COMPND   5 ENGINEERED: YES;                                                     
COMPND   6 MUTATION: YES                                                        
SOURCE    MOL_ID: 1;                                                            
SOURCE   2 ORGANISM_SCIENTIFIC: BACTERIOPHAGE T4;                               
SOURCE   3 ORGANISM_TAXID: 10665;                                               
SOURCE   4 GENE: E;                                                             
SOURCE   5 EXPRESSION_SYSTEM_VECTOR_TYPE: PLASMID;                              
SOURCE   6 EXPRESSION_SYSTEM_PLASMID: M13                                       
KEYWDS    HYDROLASE (O-GLYCOSYL)                                                
EXPDTA    X-RAY DIFFRACTION                                                     
AUTHOR    M.MATSUMURA,L.WEAVER,X.-J.ZHANG,B.W.MATTHEWS                          
REVDAT   4   24-FEB-09 177L    1       VERSN                                    
REVDAT   3   01-JUL-08 177L    1       REMARK                                   
REVDAT   2   01-APR-03 177L    1       JRNL                                     
REVDAT   1   10-JUL-95 177L    0                                                
JRNL        AUTH   X.J.ZHANG,J.A.WOZNIAK,B.W.MATTHEWS                           
JRNL        TITL   PROTEIN FLEXIBILITY AND ADAPTABILITY SEEN IN 25              
JRNL        TITL 2 CRYSTAL FORMS OF T4 LYSOZYME.                                
JRNL        REF    J.MOL.BIOL.                   V. 250   527 1995              
JRNL        REFN                   ISSN 0022-2836                               
JRNL        PMID   7616572                                                      
JRNL        DOI    10.1006/JMBI.1995.0396                                       
REMARK   1                                                                      
REMARK   1 REFERENCE 1                                                          
REMARK   1  AUTH   L.H.WEAVER,B.W.MATTHEWS                                      
REMARK   1  TITL   STRUCTURE OF BACTERIOPHAGE T4 LYSOZYME REFINED AT            
REMARK   1  TITL 2 1.7 ANGSTROMS RESOLUTION                                     
REMARK   1  REF    J.MOL.BIOL.                   V. 193   189 1987              
REMARK   1  REFN                   ISSN 0022-2836                               
REMARK   2                                                                      
REMARK   2 RESOLUTION.    2.50 ANGSTROMS.                                       
REMARK   3                                                                      
REMARK   3 REFINEMENT.                                                          
REMARK   3   PROGRAM     : TNT                                                  
REMARK   3   AUTHORS     : TRONRUD,TEN EYCK,MATTHEWS                            
REMARK   3                                                                      
REMARK   3  DATA USED IN REFINEMENT.                                            
REMARK   3   RESOLUTION RANGE HIGH (ANGSTROMS) : 2.50                           
REMARK   3   RESOLUTION RANGE LOW  (ANGSTROMS) : 20.00                          
REMARK   3   DATA CUTOFF            (SIGMA(F)) : 0.000                          
REMARK   3   COMPLETENESS FOR RANGE        (%) : NULL                           
REMARK   3   NUMBER OF REFLECTIONS             : 7777                           
REMARK   3                                                                      
REMARK   3  USING DATA ABOVE SIGMA CUTOFF.                                      
REMARK   3   CROSS-VALIDATION METHOD          : NULL                            
REMARK   3   FREE R VALUE TEST SET SELECTION  : NULL                            
REMARK   3   R VALUE     (WORKING + TEST SET) : 0.228                           
REMARK   3   R VALUE            (WORKING SET) : NULL                            
REMARK   3   FREE R VALUE                     : NULL                            
REMARK   3   FREE R VALUE TEST SET SIZE   (%) : NULL                            
REMARK   3   FREE R VALUE TEST SET COUNT      : NULL                            
REMARK   3                                                                      
REMARK   3  USING ALL DATA, NO SIGMA CUTOFF.                                    
REMARK   3   R VALUE   (WORKING + TEST SET, NO CUTOFF) : NULL                   
REMARK   3   R VALUE          (WORKING SET, NO CUTOFF) : NULL                   
REMARK   3   FREE R VALUE                  (NO CUTOFF) : NULL                   
REMARK   3   FREE R VALUE TEST SET SIZE (%, NO CUTOFF) : NULL                   
REMARK   3   FREE R VALUE TEST SET COUNT   (NO CUTOFF) : NULL                   
REMARK   3   TOTAL NUMBER OF REFLECTIONS   (NO CUTOFF) : NULL                   
REMARK   3                                                                      
REMARK   3  NUMBER OF NON-HYDROGEN ATOMS USED IN REFINEMENT.                    
REMARK   3   PROTEIN ATOMS            : 1285                                    
REMARK   3   NUCLEIC ACID ATOMS       : 0                                       
REMARK   3   HETEROGEN ATOMS          : 0                                       
REMARK   3   SOLVENT ATOMS            : 9                                       
REMARK   3                                                                      
REMARK   3  WILSON B VALUE (FROM FCALC, A**2) : NULL                            
REMARK   3                                                                      
REMARK   3  RMS DEVIATIONS FROM IDEAL VALUES.    RMS    WEIGHT  COUNT           
REMARK   3   BOND LENGTHS                 (A) : 0.015 ; NULL  ; NULL            
REMARK   3   BOND ANGLES            (DEGREES) : 2.400 ; NULL  ; NULL            
REMARK   3   TORSION ANGLES         (DEGREES) : NULL  ; NULL  ; NULL            
REMARK   3   PSEUDOROTATION ANGLES  (DEGREES) : NULL  ; NULL  ; NULL            
REMARK   3   TRIGONAL CARBON PLANES       (A) : NULL  ; NULL  ; NULL            
REMARK   3   GENERAL PLANES               (A) : NULL  ; NULL  ; NULL            
REMARK   3   ISOTROPIC THERMAL FACTORS (A**2) : NULL  ; NULL  ; NULL            
REMARK   3   NON-BONDED CONTACTS          (A) : NULL  ; NULL  ; NULL            
REMARK   3                                                                      
REMARK   3  INCORRECT CHIRAL-CENTERS (COUNT) : NULL                             
REMARK   3                                                                      
REMARK   3  BULK SOLVENT MODELING.                                              
REMARK   3   METHOD USED : NULL                                                 
REMARK   3   KSOL        : NULL                                                 
REMARK   3   BSOL        : NULL                                                 
REMARK   3                                                                      
REMARK   3  RESTRAINT LIBRARIES.                                                
REMARK   3   STEREOCHEMISTRY : NULL                                             
REMARK   3   ISOTROPIC THERMAL FACTOR RESTRAINTS : NULL                         
REMARK   3                                                                      
REMARK   3  OTHER REFINEMENT REMARKS:  MUTANT SPACE GROUP, P 4(2)22, IS         
REMARK   3  NON-ISOMORPHOUS TO WILD TYPE. STARTING COORDINATES WERE BASED       
REMARK   3  ON THE WILD TYPE STRUCTURE.                                         
REMARK   4                                                                      
REMARK   4 177L COMPLIES WITH FORMAT V. 3.15, 01-DEC-08                         
REMARK 100                                                                      
REMARK 100 THIS ENTRY HAS BEEN PROCESSED BY BNL.                                
REMARK 200                                                                      
REMARK 200 EXPERIMENTAL DETAILS                                                 
REMARK 200  EXPERIMENT TYPE                : X-RAY DIFFRACTION                  
REMARK 200  DATE OF DATA COLLECTION        : 29-DEC-93                          
REMARK 200  TEMPERATURE           (KELVIN) : 290                                
REMARK 200  PH                             : 8.6                                
REMARK 200  NUMBER OF CRYSTALS USED        : 1                                  
REMARK 200                                                                      
REMARK 200  SYNCHROTRON              (Y/N) : N                                  
REMARK 200  RADIATION SOURCE               : ROTATING ANODE                     
REMARK 200  BEAMLINE                       : NULL                               
REMARK 200  X-RAY GENERATOR MODEL          : RIGAKU RU200                       
REMARK 200  MONOCHROMATIC OR LAUE    (M/L) : M                                  
REMARK 200  WAVELENGTH OR RANGE        (A) : 1.5418                             
REMARK 200  MONOCHROMATOR                  : GRAPHITE                           
REMARK 200  OPTICS                         : NULL                               
REMARK 200                                                                      
REMARK 200  DETECTOR TYPE                  : AREA DETECTOR                      
REMARK 200  DETECTOR MANUFACTURER          : XUONG-HAMLIN MULTIWIRE             
REMARK 200  INTENSITY-INTEGRATION SOFTWARE : XUONG-HAMLIN                       
REMARK 200  DATA SCALING SOFTWARE          : ROTOVATA/AGROVATA                  
REMARK 200                                                                      
REMARK 200  NUMBER OF UNIQUE REFLECTIONS   : 7778                               
REMARK 200  RESOLUTION RANGE HIGH      (A) : 2.500                              
REMARK 200  RESOLUTION RANGE LOW       (A) : 20.000                             
REMARK 200  REJECTION CRITERIA  (SIGMA(I)) : NULL                               
REMARK 200                                                                      
REMARK 200 OVERALL.                                                             
REMARK 200  COMPLETENESS FOR RANGE     (%) : 97.0                               
REMARK 200  DATA REDUNDANCY                : NULL                               
REMARK 200  R MERGE                    (I) : NULL                               
REMARK 200  R SYM                      (I) : NULL                               
REMARK 200  <I/SIGMA(I)> FOR THE DATA SET  : NULL                               
REMARK 200                                                                      
REMARK 200 IN THE HIGHEST RESOLUTION SHELL.                                     
REMARK 200  HIGHEST RESOLUTION SHELL, RANGE HIGH (A) : NULL                     
REMARK 200  HIGHEST RESOLUTION SHELL, RANGE LOW  (A) : NULL                     
REMARK 200  COMPLETENESS FOR SHELL     (%) : NULL                               
REMARK 200  DATA REDUNDANCY IN SHELL       : NULL                               
REMARK 200  R MERGE FOR SHELL          (I) : NULL                               
REMARK 200  R SYM FOR SHELL            (I) : NULL                               
REMARK 200  <I/SIGMA(I)> FOR SHELL         : NULL                               
REMARK 200                                                                      
REMARK 200 DIFFRACTION PROTOCOL: SINGLE WAVELENGTH                              
REMARK 200 METHOD USED TO DETERMINE THE STRUCTURE: MOLECULAR REPLACEMENT        
REMARK 200 SOFTWARE USED: MRX                                                   
REMARK 200 STARTING MODEL: NULL                                                 
REMARK 200                                                                      
REMARK 200 REMARK: NULL                                                         
REMARK 280                                                                      
REMARK 280 CRYSTAL                                                              
REMARK 280 SOLVENT CONTENT, VS   (%): 57.83                                     
REMARK 280 MATTHEWS COEFFICIENT, VM (ANGSTROMS**3/DA): 2.92                     
REMARK 280                                                                      
REMARK 280 CRYSTALLIZATION CONDITIONS: PH 8.6                                   
REMARK 290                                                                      
REMARK 290 CRYSTALLOGRAPHIC SYMMETRY                                            
REMARK 290 SYMMETRY OPERATORS FOR SPACE GROUP: P 42 2 2                         
REMARK 290                                                                      
REMARK 290      SYMOP   SYMMETRY                                                
REMARK 290     NNNMMM   OPERATOR                                                
REMARK 290       1555   X,Y,Z                                                   
REMARK 290       2555   -X,-Y,Z                                                 
REMARK 290       3555   -Y,X,Z+1/2                                              
REMARK 290       4555   Y,-X,Z+1/2                                              
REMARK 290       5555   -X,Y,-Z                                                 
REMARK 290       6555   X,-Y,-Z                                                 
REMARK 290       7555   Y,X,-Z+1/2                                              
REMARK 290       8555   -Y,-X,-Z+1/2                                            
REMARK 290                                                                      
REMARK 290     WHERE NNN -> OPERATOR NUMBER                                     
REMARK 290           MMM -> TRANSLATION VECTOR                                  
REMARK 290                                                                      
REMARK 290 CRYSTALLOGRAPHIC SYMMETRY TRANSFORMATIONS                            
REMARK 290 THE FOLLOWING TRANSFORMATIONS OPERATE ON THE ATOM/HETATM             
REMARK 290 RECORDS IN THIS ENTRY TO PRODUCE CRYSTALLOGRAPHICALLY                
REMARK 290 RELATED MOLECULES.                                                   
REMARK 290   SMTRY1   1  1.000000  0.000000  0.000000        0.00000            
REMARK 290   SMTRY2   1  0.000000  1.000000  0.000000        0.00000            
REMARK 290   SMTRY3   1  0.000000  0.000000  1.000000        0.00000            
REMARK 290   SMTRY1   2 -1.000000  0.000000  0.000000        0.00000            
REMARK 290   SMTRY2   2  0.000000 -1.000000  0.000000        0.00000            
REMARK 290   SMTRY3   2  0.000000  0.000000  1.000000        0.00000            
REMARK 290   SMTRY1   3  0.000000 -1.000000  0.000000        0.00000            
REMARK 290   SMTRY2   3  1.000000  0.000000  0.000000        0.00000            
REMARK 290   SMTRY3   3  0.000000  0.000000  1.000000       41.10000            
REMARK 290   SMTRY1   4  0.000000  1.000000  0.000000        0.00000            
REMARK 290   SMTRY2   4 -1.000000  0.000000  0.000000        0.00000            
REMARK 290   SMTRY3   4  0.000000  0.000000  1.000000       41.10000            
REMARK 290   SMTRY1   5 -1.000000  0.000000  0.000000        0.00000            
REMARK 290   SMTRY2   5  0.000000  1.000000  0.000000        0.00000            
REMARK 290   SMTRY3   5  0.000000  0.000000 -1.000000        0.00000            
REMARK 290   SMTRY1   6  1.000000  0.000000  0.000000        0.00000            
REMARK 290   SMTRY2   6  0.000000 -1.000000  0.000000        0.00000            
REMARK 290   SMTRY3   6  0.000000  0.000000 -1.000000        0.00000            
REMARK 290   SMTRY1   7  0.000000  1.000000  0.000000        0.00000            
REMARK 290   SMTRY2   7  1.000000  0.000000  0.000000        0.00000            
REMARK 290   SMTRY3   7  0.000000  0.000000 -1.000000       41.10000            
REMARK 290   SMTRY1   8  0.000000 -1.000000  0.000000        0.00000            
REMARK 290   SMTRY2   8 -1.000000  0.000000  0.000000        0.00000            
REMARK 290   SMTRY3   8  0.000000  0.000000 -1.000000       41.10000            
REMARK 290                                                                      
REMARK 290 REMARK: NULL                                                         
REMARK 300                                                                      
REMARK 300 BIOMOLECULE: 1                                                       
REMARK 300 SEE REMARK 350 FOR THE AUTHOR PROVIDED AND/OR PROGRAM                
REMARK 300 GENERATED ASSEMBLY INFORMATION FOR THE STRUCTURE IN                  
REMARK 300 THIS ENTRY. THE REMARK MAY ALSO PROVIDE INFORMATION ON               
REMARK 300 BURIED SURFACE AREA.                                                 
REMARK 350                                                                      
REMARK 350 COORDINATES FOR A COMPLETE MULTIMER REPRESENTING THE KNOWN           
REMARK 350 BIOLOGICALLY SIGNIFICANT OLIGOMERIZATION STATE OF THE                
REMARK 350 MOLECULE CAN BE GENERATED BY APPLYING BIOMT TRANSFORMATIONS          
REMARK 350 GIVEN BELOW.  BOTH NON-CRYSTALLOGRAPHIC AND                          
REMARK 350 CRYSTALLOGRAPHIC OPERATIONS ARE GIVEN.                               
REMARK 350                                                                      
REMARK 350 BIOMOLECULE: 1                                                       
REMARK 350 AUTHOR DETERMINED BIOLOGICAL UNIT: MONOMERIC                         
REMARK 350 APPLY THE FOLLOWING TO CHAINS: A                                     
REMARK 350   BIOMT1   1  1.000000  0.000000  0.000000        0.00000            
REMARK 350   BIOMT2   1  0.000000  1.000000  0.000000        0.00000            
REMARK 350   BIOMT3   1  0.000000  0.000000  1.000000        0.00000            
REMARK 465                                                                      
REMARK 465 MISSING RESIDUES                                                     
REMARK 465 THE FOLLOWING RESIDUES WERE NOT LOCATED IN THE                       
REMARK 465 EXPERIMENT. (M=MODEL NUMBER; RES=RESIDUE NAME; C=CHAIN               
REMARK 465 IDENTIFIER; SSSEQ=SEQUENCE NUMBER; I=INSERTION CODE.)                
REMARK 465                                                                      
REMARK 465   M RES C SSSEQI                                                     
REMARK 465     ASN A   163                                                      
REMARK 465     LEU A   164                                                      
REMARK 500                                                                      
REMARK 500 GEOMETRY AND STEREOCHEMISTRY                                         
REMARK 500 SUBTOPIC: COVALENT BOND LENGTHS                                      
REMARK 500                                                                      
REMARK 500 THE STEREOCHEMICAL PARAMETERS OF THE FOLLOWING RESIDUES              
REMARK 500 HAVE VALUES WHICH DEVIATE FROM EXPECTED VALUES BY MORE               
REMARK 500 THAN 6*RMSD (M=MODEL NUMBER; RES=RESIDUE NAME; C=CHAIN               
REMARK 500 IDENTIFIER; SSEQ=SEQUENCE NUMBER; I=INSERTION CODE).                 
REMARK 500                                                                      
REMARK 500 STANDARD TABLE:                                                      
REMARK 500 FORMAT: (10X,I3,1X,2(A3,1X,A1,I4,A1,1X,A4,3X),1X,F6.3)               
REMARK 500                                                                      
REMARK 500 EXPECTED VALUES PROTEIN: ENGH AND HUBER, 1999                        
REMARK 500 EXPECTED VALUES NUCLEIC ACID: CLOWNEY ET AL 1996                     
REMARK 500                                                                      
REMARK 500  M RES CSSEQI ATM1   RES CSSEQI ATM2   DEVIATION                     
REMARK 500    GLU A   5   CD    GLU A   5   OE2     0.069                       
REMARK 500    GLU A  11   CD    GLU A  11   OE2     0.068                       
REMARK 500    GLU A  22   CD    GLU A  22   OE2     0.069                       
REMARK 500    GLU A 108   CD    GLU A 108   OE1     0.071                       
REMARK 500    GLU A 128   CD    GLU A 128   OE2     0.068                       
REMARK 500                                                                      
REMARK 500 REMARK: NULL                                                         
REMARK 500                                                                      
REMARK 500 GEOMETRY AND STEREOCHEMISTRY                                         
REMARK 500 SUBTOPIC: COVALENT BOND ANGLES                                       
REMARK 500                                                                      
REMARK 500 THE STEREOCHEMICAL PARAMETERS OF THE FOLLOWING RESIDUES              
REMARK 500 HAVE VALUES WHICH DEVIATE FROM EXPECTED VALUES BY MORE               
REMARK 500 THAN 6*RMSD (M=MODEL NUMBER; RES=RESIDUE NAME; C=CHAIN               
REMARK 500 IDENTIFIER; SSEQ=SEQUENCE NUMBER; I=INSERTION CODE).                 
REMARK 500                                                                      
REMARK 500 STANDARD TABLE:                                                      
REMARK 500 FORMAT: (10X,I3,1X,A3,1X,A1,I4,A1,3(1X,A4,2X),12X,F5.1)              
REMARK 500                                                                      
REMARK 500 EXPECTED VALUES PROTEIN: ENGH AND HUBER, 1999                        
REMARK 500 EXPECTED VALUES NUCLEIC ACID: CLOWNEY ET AL 1996                     
REMARK 500                                                                      
REMARK 500  M RES CSSEQI ATM1   ATM2   ATM3                                     
REMARK 500    ARG A  14   N   -  CA  -  CB  ANGL. DEV. =  14.7 DEGREES          
REMARK 500    ASP A  20   CB  -  CG  -  OD1 ANGL. DEV. =   6.1 DEGREES          
REMARK 500    PRO A  37   C   -  N   -  CD  ANGL. DEV. = -22.1 DEGREES          
REMARK 500    ASN A  40   CB  -  CA  -  C   ANGL. DEV. =  13.1 DEGREES          
REMARK 500    ASN A  40   CA  -  CB  -  CG  ANGL. DEV. = -17.8 DEGREES          
REMARK 500    ASP A  47   CB  -  CG  -  OD1 ANGL. DEV. =   6.1 DEGREES          
REMARK 500    ASP A  47   CB  -  CG  -  OD2 ANGL. DEV. =  -6.8 DEGREES          
REMARK 500    ARG A  52   NE  -  CZ  -  NH2 ANGL. DEV. =  -3.2 DEGREES          
REMARK 500    ASN A  55   C   -  N   -  CA  ANGL. DEV. =  20.9 DEGREES          
REMARK 500    GLY A  56   O   -  C   -  N   ANGL. DEV. = -10.0 DEGREES          
REMARK 500    ASP A  61   CB  -  CG  -  OD1 ANGL. DEV. =  -6.4 DEGREES          
REMARK 500    ASP A  61   CB  -  CG  -  OD2 ANGL. DEV. =   5.5 DEGREES          
REMARK 500    ASP A  70   CB  -  CG  -  OD1 ANGL. DEV. =   5.5 DEGREES          
REMARK 500    ASP A  72   CB  -  CG  -  OD1 ANGL. DEV. =   5.6 DEGREES          
REMARK 500    ASP A  72   CB  -  CG  -  OD2 ANGL. DEV. =  -6.6 DEGREES          
REMARK 500    ASP A  89   CB  -  CG  -  OD1 ANGL. DEV. =   6.1 DEGREES          
REMARK 500    ASP A  89   CB  -  CG  -  OD2 ANGL. DEV. =  -7.3 DEGREES          
REMARK 500    ASP A  92   CB  -  CG  -  OD2 ANGL. DEV. =  -5.9 DEGREES          
REMARK 500    ARG A  95   NE  -  CZ  -  NH1 ANGL. DEV. =   3.8 DEGREES          
REMARK 500    ARG A 137   NE  -  CZ  -  NH1 ANGL. DEV. =   3.8 DEGREES          
REMARK 500    ASP A 159   CB  -  CG  -  OD1 ANGL. DEV. =   6.2 DEGREES          
REMARK 500    ASP A 159   CB  -  CG  -  OD2 ANGL. DEV. =  -5.5 DEGREES          
REMARK 500                                                                      
REMARK 500 REMARK: NULL                                                         
REMARK 500                                                                      
REMARK 500 GEOMETRY AND STEREOCHEMISTRY                                         
REMARK 500 SUBTOPIC: TORSION ANGLES                                             
REMARK 500                                                                      
REMARK 500 TORSION ANGLES OUTSIDE THE EXPECTED RAMACHANDRAN REGIONS:            
REMARK 500 (M=MODEL NUMBER; RES=RESIDUE NAME; C=CHAIN IDENTIFIER;               
REMARK 500 SSEQ=SEQUENCE NUMBER; I=INSERTION CODE).                             
REMARK 500                                                                      
REMARK 500 STANDARD TABLE:                                                      
REMARK 500 FORMAT:(10X,I3,1X,A3,1X,A1,I4,A1,4X,F7.2,3X,F7.2)                    
REMARK 500                                                                      
REMARK 500 EXPECTED VALUES: GJ KLEYWEGT AND TA JONES (1996). PHI/PSI-           
REMARK 500 CHOLOGY: RAMACHANDRAN REVISITED. STRUCTURE 4, 1395 - 1400            
REMARK 500                                                                      
REMARK 500  M RES CSSEQI        PSI       PHI                                   
REMARK 500    ARG A  14      123.84   -176.89                                   
REMARK 500    ASP A  20     -144.90    -69.42                                   
REMARK 500    THR A  21      -79.32    -49.82                                   
REMARK 500    GLU A  22       33.57    -86.69                                   
REMARK 500    SER A  36     -174.38    -45.85                                   
REMARK 500    ASN A  40      -74.81    -61.37                                   
REMARK 500    ASN A  55       38.35     31.71                                   
REMARK 500    LYS A  60      -75.59    -63.87                                   
REMARK 500    ASP A  61      -50.04    -20.84                                   
REMARK 500    ALA A  82       -9.86    -49.10                                   
REMARK 500    PHE A 114       47.36    -87.59                                   
REMARK 500    LYS A 124       19.69     81.80                                   
REMARK 500                                                                      
REMARK 500 REMARK: NULL                                                         
REMARK 500                                                                      
REMARK 500 GEOMETRY AND STEREOCHEMISTRY                                         
REMARK 500 SUBTOPIC: NON-CIS, NON-TRANS                                         
REMARK 500                                                                      
REMARK 500 THE FOLLOWING PEPTIDE BONDS DEVIATE SIGNIFICANTLY FROM BOTH          
REMARK 500 CIS AND TRANS CONFORMATION.  CIS BONDS, IF ANY, ARE LISTED           
REMARK 500 ON CISPEP RECORDS.  TRANS IS DEFINED AS 180 +/- 30 AND               
REMARK 500 CIS IS DEFINED AS 0 +/- 30 DEGREES.                                  
REMARK 500                                 MODEL     OMEGA                      
REMARK 500 THR A   54     ASN A   55                 -146.78                    
REMARK 500                                                                      
REMARK 500 REMARK: NULL                                                         
REMARK 500                                                                      
REMARK 500 GEOMETRY AND STEREOCHEMISTRY                                         
REMARK 500 SUBTOPIC: MAIN CHAIN PLANARITY                                       
REMARK 500                                                                      
REMARK 500 THE FOLLOWING RESIDUES HAVE A PSEUDO PLANARITY                       
REMARK 500 TORSION, C(I) - CA(I) - N(I+1) - O(I), GREATER                       
REMARK 500 10.0 DEGREES. (M=MODEL NUMBER; RES=RESIDUE NAME;                     
REMARK 500 C=CHAIN IDENTIFIER; SSEQ=SEQUENCE NUMBER;                            
REMARK 500 I=INSERTION CODE).                                                   
REMARK 500                                                                      
REMARK 500  M RES CSSEQI        ANGLE                                           
REMARK 500    GLY A  56        -10.12                                           
REMARK 500                                                                      
REMARK 500 REMARK: NULL                                                         
DBREF  177L A    1   164  UNP    P00720   LYS_BPT4         1    164             
SEQADV 177L THR A   54  UNP  P00720    CYS    54 ENGINEERED                     
SEQADV 177L ALA A   97  UNP  P00720    CYS    97 ENGINEERED                     
SEQADV 177L CYS A  127  UNP  P00720    ASP   127 ENGINEERED                     
SEQADV 177L CYS A  154  UNP  P00720    ARG   154 ENGINEERED                     
SEQRES   1 A  164  MET ASN ILE PHE GLU MET LEU ARG ILE ASP GLU GLY LEU          
SEQRES   2 A  164  ARG LEU LYS ILE TYR LYS ASP THR GLU GLY TYR TYR THR          
SEQRES   3 A  164  ILE GLY ILE GLY HIS LEU LEU THR LYS SER PRO SER LEU          
SEQRES   4 A  164  ASN ALA ALA LYS SER GLU LEU ASP LYS ALA ILE GLY ARG          
SEQRES   5 A  164  ASN THR ASN GLY VAL ILE THR LYS ASP GLU ALA GLU LYS          
SEQRES   6 A  164  LEU PHE ASN GLN ASP VAL ASP ALA ALA VAL ARG GLY ILE          
SEQRES   7 A  164  LEU ARG ASN ALA LYS LEU LYS PRO VAL TYR ASP SER LEU          
SEQRES   8 A  164  ASP ALA VAL ARG ARG ALA ALA LEU ILE ASN MET VAL PHE          
SEQRES   9 A  164  GLN MET GLY GLU THR GLY VAL ALA GLY PHE THR ASN SER          
SEQRES  10 A  164  LEU ARG MET LEU GLN GLN LYS ARG TRP CYS GLU ALA ALA          
SEQRES  11 A  164  VAL ASN LEU ALA LYS SER ARG TRP TYR ASN GLN THR PRO          
SEQRES  12 A  164  ASN ARG ALA LYS ARG VAL ILE THR THR PHE CYS THR GLY          
SEQRES  13 A  164  THR TRP ASP ALA TYR LYS ASN LEU                              
FORMUL   2  HOH   *9(H2 O)                                                      
HELIX    1  H1 ILE A    3  GLU A   11  1                                   9    
HELIX    2  H2 LEU A   39  ILE A   50  1                                  12    
HELIX    3  H3 LYS A   60  ARG A   80  1                                  21    
HELIX    4  H4 ALA A   82  SER A   90  1                                   9    
HELIX    5  H5 ALA A   93  MET A  106  1                                  14    
HELIX    6  H6 GLU A  108  GLY A  113  1SEE REF. 1 FOR DETAILS             6    
HELIX    7  H7 THR A  115  GLN A  123  1                                   9    
HELIX    8  H8 TRP A  126  ALA A  134  1                                   9    
HELIX    9  H9 ARG A  137  GLN A  141  1                                   5    
HELIX   10 H10 PRO A  143  THR A  155  1                                  13    
SHEET    1   A 2 TYR A  25  ILE A  27  0                                        
SHEET    2   A 2 HIS A  31  THR A  34 -1  N  THR A  34   O  TYR A  25           
CRYST1   72.600   72.600   82.200  90.00  90.00  90.00 P 42 2 2      8          
ORIGX1      1.000000  0.000000  0.000000        0.00000                         
ORIGX2      0.000000  1.000000  0.000000        0.00000                         
ORIGX3      0.000000  0.000000  1.000000        0.00000                         
SCALE1      0.013774  0.000000  0.000000        0.00000                         
SCALE2      0.000000  0.013774  0.000000        0.00000                         
SCALE3      0.000000  0.000000  0.012165        0.00000                         
ATOM      1  N   MET A   1      55.368  64.575  17.778  1.00 19.26           N  
ATOM      2  CA  MET A   1      54.986  64.356  19.160  1.00 16.36           C  
ATOM      3  C   MET A   1      54.231  63.073  19.237  1.00 15.70           C  
ATOM      4  O   MET A   1      53.565  62.723  18.282  1.00 15.06           O  
ATOM      5  CB  MET A   1      54.130  65.527  19.656  1.00 18.41           C  
ATOM      6  CG  MET A   1      53.368  65.220  20.917  1.00 21.59           C  
ATOM      7  SD  MET A   1      54.437  65.396  22.348  1.00 25.49           S  
ATOM      8  CE  MET A   1      54.959  67.100  22.189  1.00 21.86           C  
ATOM      9  N   ASN A   2      54.337  62.356  20.344  1.00 10.90           N  
ATOM     10  CA  ASN A   2      53.623  61.090  20.433  1.00  9.10           C  
ATOM     11  C   ASN A   2      53.500  60.639  21.862  1.00  9.13           C  
ATOM     12  O   ASN A   2      54.065  61.229  22.764  1.00  9.28           O  
ATOM     13  CB  ASN A   2      54.340  60.018  19.626  1.00  3.67           C  
ATOM     14  CG  ASN A   2      55.796  60.013  20.041  1.00 20.26           C  
ATOM     15  OD1 ASN A   2      56.124  59.848  21.224  1.00 18.42           O  
ATOM     16  ND2 ASN A   2      56.674  60.286  19.100  1.00 10.27           N  
ATOM     17  N   ILE A   3      52.770  59.575  22.053  1.00  3.06           N  
ATOM     18  CA  ILE A   3      52.552  59.098  23.390  1.00  2.67           C  
ATOM     19  C   ILE A   3      53.807  59.086  24.240  1.00  9.36           C  
ATOM     20  O   ILE A   3      53.786  59.530  25.367  1.00 12.00           O  
ATOM     21  CB  ILE A   3      51.773  57.788  23.419  1.00  4.84           C  
ATOM     22  CG1 ILE A   3      51.417  57.467  24.863  1.00  4.20           C  
ATOM     23  CG2 ILE A   3      52.569  56.657  22.764  1.00  4.72           C  
ATOM     24  CD1 ILE A   3      50.435  58.485  25.411  1.00  2.90           C  
ATOM     25  N   PHE A   4      54.899  58.581  23.676  1.00  5.50           N  
ATOM     26  CA  PHE A   4      56.161  58.458  24.358  1.00  4.53           C  
ATOM     27  C   PHE A   4      56.696  59.775  24.786  1.00 13.20           C  
ATOM     28  O   PHE A   4      57.063  59.939  25.936  1.00 15.11           O  
ATOM     29  CB  PHE A   4      57.184  57.762  23.478  1.00  5.90           C  
ATOM     30  CG  PHE A   4      56.948  56.282  23.461  1.00  5.96           C  
ATOM     31  CD1 PHE A   4      57.395  55.500  24.520  1.00  6.32           C  
ATOM     32  CD2 PHE A   4      56.241  55.670  22.431  1.00  7.62           C  
ATOM     33  CE1 PHE A   4      57.193  54.125  24.526  1.00  8.53           C  
ATOM     34  CE2 PHE A   4      56.015  54.296  22.431  1.00  8.08           C  
ATOM     35  CZ  PHE A   4      56.496  53.522  23.482  1.00  6.26           C  
ATOM     36  N   GLU A   5      56.759  60.713  23.848  1.00 11.51           N  
ATOM     37  CA  GLU A   5      57.249  62.045  24.161  1.00 11.61           C  
ATOM     38  C   GLU A   5      56.358  62.687  25.197  1.00 14.60           C  
ATOM     39  O   GLU A   5      56.818  63.470  25.995  1.00 16.24           O  
ATOM     40  CB  GLU A   5      57.350  62.973  22.927  1.00 13.72           C  
ATOM     41  CG  GLU A   5      58.634  62.758  22.083  1.00 36.26           C  
ATOM     42  CD  GLU A   5      58.444  62.686  20.573  1.00 68.21           C  
ATOM     43  OE1 GLU A   5      58.414  63.674  19.861  1.00 57.67           O  
ATOM     44  OE2 GLU A   5      58.381  61.455  20.098  1.00 61.56           O  
ATOM     45  N   MET A   6      55.073  62.338  25.170  1.00  8.84           N  
ATOM     46  CA  MET A   6      54.063  62.871  26.066  1.00  5.46           C  
ATOM     47  C   MET A   6      54.280  62.434  27.492  1.00 11.83           C  
ATOM     48  O   MET A   6      54.608  63.225  28.364  1.00 13.29           O  
ATOM     49  CB  MET A   6      52.671  62.441  25.594  1.00  5.83           C  
ATOM     50  CG  MET A   6      51.547  63.314  26.062  1.00  7.03           C  
ATOM     51  SD  MET A   6      50.020  62.390  25.930  1.00 12.05           S  
ATOM     52  CE  MET A   6      49.013  63.549  25.011  1.00  8.24           C  
ATOM     53  N   LEU A   7      54.065  61.167  27.743  1.00  8.04           N  
ATOM     54  CA  LEU A   7      54.223  60.674  29.079  1.00  7.31           C  
ATOM     55  C   LEU A   7      55.531  61.127  29.675  1.00 14.45           C  
ATOM     56  O   LEU A   7      55.609  61.471  30.842  1.00 15.19           O  
ATOM     57  CB  LEU A   7      54.099  59.160  29.084  1.00  6.04           C  
ATOM     58  CG  LEU A   7      52.647  58.782  29.059  1.00  9.74           C  
ATOM     59  CD1 LEU A   7      52.521  57.266  29.061  1.00 10.60           C  
ATOM     60  CD2 LEU A   7      51.936  59.387  30.273  1.00  5.85           C  
ATOM     61  N   ARG A   8      56.568  61.127  28.856  1.00 11.74           N  
ATOM     62  CA  ARG A   8      57.881  61.504  29.350  1.00 11.96           C  
ATOM     63  C   ARG A   8      57.870  62.882  29.968  1.00 11.57           C  
ATOM     64  O   ARG A   8      58.523  63.150  30.966  1.00 10.19           O  
ATOM     65  CB  ARG A   8      58.990  61.343  28.301  1.00 13.30           C  
ATOM     66  CG  ARG A   8      60.307  61.976  28.721  1.00 32.63           C  
ATOM     67  CD  ARG A   8      61.442  60.973  28.939  1.00 59.29           C  
ATOM     68  NE  ARG A   8      62.442  61.464  29.890  1.00 78.03           N  
ATOM     69  CZ  ARG A   8      62.126  62.016  31.066  1.00100.00           C  
ATOM     70  NH1 ARG A   8      60.854  62.151  31.459  1.00 96.72           N  
ATOM     71  NH2 ARG A   8      63.105  62.443  31.868  1.00100.00           N  
ATOM     72  N   ILE A   9      57.110  63.748  29.338  1.00  5.76           N  
ATOM     73  CA  ILE A   9      56.968  65.109  29.794  1.00  4.91           C  
ATOM     74  C   ILE A   9      56.104  65.193  31.032  1.00 11.42           C  
ATOM     75  O   ILE A   9      56.332  66.046  31.872  1.00 14.29           O  
ATOM     76  CB  ILE A   9      56.391  66.018  28.710  1.00  7.18           C  
ATOM     77  CG1 ILE A   9      57.427  66.284  27.634  1.00  7.56           C  
ATOM     78  CG2 ILE A   9      55.896  67.338  29.285  1.00  4.83           C  
ATOM     79  CD1 ILE A   9      56.907  67.185  26.527  1.00 11.15           C  
ATOM     80  N   ASP A  10      55.103  64.320  31.131  1.00  5.99           N  
ATOM     81  CA  ASP A  10      54.220  64.334  32.256  1.00  4.94           C  
ATOM     82  C   ASP A  10      54.786  63.631  33.482  1.00 15.85           C  
ATOM     83  O   ASP A  10      54.470  63.994  34.611  1.00 20.25           O  
ATOM     84  CB  ASP A  10      52.841  63.781  31.866  1.00  4.92           C  
ATOM     85  CG  ASP A  10      52.055  64.718  30.997  1.00  6.21           C  
ATOM     86  OD1 ASP A  10      52.052  65.905  31.171  1.00  8.49           O  
ATOM     87  OD2 ASP A  10      51.326  64.132  30.082  1.00  6.32           O  
ATOM     88  N   GLU A  11      55.656  62.657  33.259  1.00 12.60           N  
ATOM     89  CA  GLU A  11      56.197  61.814  34.298  1.00 11.29           C  
ATOM     90  C   GLU A  11      57.537  62.139  34.897  1.00 19.45           C  
ATOM     91  O   GLU A  11      57.729  61.950  36.104  1.00 19.36           O  
ATOM     92  CB  GLU A  11      56.186  60.373  33.810  1.00 11.44           C  
ATOM     93  CG  GLU A  11      54.750  59.889  33.626  1.00 13.41           C  
ATOM     94  CD  GLU A  11      54.075  59.665  34.943  1.00 34.26           C  
ATOM     95  OE1 GLU A  11      54.625  59.886  36.013  1.00 36.17           O  
ATOM     96  OE2 GLU A  11      52.839  59.221  34.813  1.00 16.89           O  
ATOM     97  N   GLY A  12      58.482  62.540  34.061  1.00 19.41           N  
ATOM     98  CA  GLY A  12      59.820  62.854  34.546  1.00 19.26           C  
ATOM     99  C   GLY A  12      60.595  61.598  34.889  1.00 22.31           C  
ATOM    100  O   GLY A  12      60.028  60.535  35.060  1.00 21.40           O  
ATOM    101  N   LEU A  13      61.902  61.752  34.973  1.00 20.15           N  
ATOM    102  CA  LEU A  13      62.832  60.688  35.273  1.00 19.87           C  
ATOM    103  C   LEU A  13      63.083  60.589  36.754  1.00 28.60           C  
ATOM    104  O   LEU A  13      62.859  61.512  37.496  1.00 31.27           O  
ATOM    105  CB  LEU A  13      64.177  61.055  34.647  1.00 19.63           C  
ATOM    106  CG  LEU A  13      64.859  59.928  33.896  1.00 22.59           C  
ATOM    107  CD1 LEU A  13      64.339  58.585  34.367  1.00 22.27           C  
ATOM    108  CD2 LEU A  13      64.587  60.089  32.414  1.00 22.26           C  
ATOM    109  N   ARG A  14      63.590  59.460  37.159  1.00 27.74           N  
ATOM    110  CA  ARG A  14      63.976  59.129  38.515  1.00 28.30           C  
ATOM    111  C   ARG A  14      64.595  57.772  38.628  1.00 35.51           C  
ATOM    112  O   ARG A  14      64.019  56.793  38.153  1.00 35.10           O  
ATOM    113  CB  ARG A  14      63.410  59.779  39.777  1.00 26.76           C  
ATOM    114  CG  ARG A  14      61.936  60.134  39.747  1.00 42.71           C  
ATOM    115  CD  ARG A  14      61.638  61.506  40.374  1.00 68.03           C  
ATOM    116  NE  ARG A  14      61.603  61.522  41.848  1.00 87.88           N  
ATOM    117  CZ  ARG A  14      61.191  62.573  42.584  1.00100.00           C  
ATOM    118  NH1 ARG A  14      60.778  63.715  42.020  1.00 90.44           N  
ATOM    119  NH2 ARG A  14      61.183  62.480  43.920  1.00 96.68           N  
ATOM    120  N   LEU A  15      65.815  57.751  39.174  1.00 32.97           N  
ATOM    121  CA  LEU A  15      66.577  56.532  39.278  1.00 32.30           C  
ATOM    122  C   LEU A  15      66.644  55.982  40.671  1.00 37.34           C  
ATOM    123  O   LEU A  15      67.277  54.969  40.910  1.00 39.08           O  
ATOM    124  CB  LEU A  15      67.927  56.660  38.559  1.00 32.17           C  
ATOM    125  CG  LEU A  15      67.788  57.567  37.323  1.00 35.97           C  
ATOM    126  CD1 LEU A  15      69.100  57.728  36.561  1.00 34.51           C  
ATOM    127  CD2 LEU A  15      66.681  57.046  36.406  1.00 38.99           C  
ATOM    128  N   LYS A  16      65.938  56.659  41.562  1.00 34.29           N  
ATOM    129  CA  LYS A  16      65.813  56.289  42.953  1.00 34.59           C  
ATOM    130  C   LYS A  16      64.355  56.341  43.322  1.00 37.27           C  
ATOM    131  O   LYS A  16      63.597  57.193  42.861  1.00 36.82           O  
ATOM    132  CB  LYS A  16      66.660  57.117  43.927  1.00 40.14           C  
ATOM    133  CG  LYS A  16      66.078  57.139  45.351  1.00 81.85           C  
ATOM    134  CD  LYS A  16      67.078  57.484  46.458  1.00 96.82           C  
ATOM    135  CE  LYS A  16      67.109  56.455  47.584  1.00100.00           C  
ATOM    136  NZ  LYS A  16      67.216  57.063  48.921  1.00100.00           N  
ATOM    137  N   ILE A  17      63.959  55.403  44.147  1.00 35.59           N  
ATOM    138  CA  ILE A  17      62.583  55.324  44.562  1.00 37.25           C  
ATOM    139  C   ILE A  17      62.015  56.613  45.080  1.00 48.51           C  
ATOM    140  O   ILE A  17      62.694  57.453  45.674  1.00 50.66           O  
ATOM    141  CB  ILE A  17      62.325  54.220  45.570  1.00 39.46           C  
ATOM    142  CG1 ILE A  17      62.804  52.891  44.995  1.00 38.56           C  
ATOM    143  CG2 ILE A  17      60.845  54.162  45.988  1.00 38.94           C  
ATOM    144  CD1 ILE A  17      62.155  51.688  45.664  1.00 36.87           C  
ATOM    145  N   TYR A  18      60.722  56.702  44.858  1.00 46.71           N  
ATOM    146  CA  TYR A  18      59.953  57.823  45.264  1.00 46.95           C  
ATOM    147  C   TYR A  18      58.505  57.426  45.528  1.00 46.38           C  
ATOM    148  O   TYR A  18      57.985  56.423  45.024  1.00 44.25           O  
ATOM    149  CB  TYR A  18      60.128  59.021  44.291  1.00 50.66           C  
ATOM    150  CG  TYR A  18      59.640  58.861  42.845  1.00 55.83           C  
ATOM    151  CD1 TYR A  18      60.315  58.088  41.895  1.00 57.59           C  
ATOM    152  CD2 TYR A  18      58.512  59.564  42.416  1.00 58.64           C  
ATOM    153  CE1 TYR A  18      59.847  57.988  40.581  1.00 59.54           C  
ATOM    154  CE2 TYR A  18      58.029  59.485  41.110  1.00 60.90           C  
ATOM    155  CZ  TYR A  18      58.717  58.707  40.182  1.00 71.69           C  
ATOM    156  OH  TYR A  18      58.235  58.612  38.891  1.00 77.30           O  
ATOM    157  N   LYS A  19      57.902  58.211  46.401  1.00 41.57           N  
ATOM    158  CA  LYS A  19      56.516  58.098  46.762  1.00 40.50           C  
ATOM    159  C   LYS A  19      55.911  59.153  45.875  1.00 40.36           C  
ATOM    160  O   LYS A  19      56.367  60.291  45.853  1.00 41.57           O  
ATOM    161  CB  LYS A  19      56.232  58.472  48.238  1.00 44.24           C  
ATOM    162  CG  LYS A  19      55.994  57.320  49.229  1.00 60.75           C  
ATOM    163  CD  LYS A  19      56.367  57.671  50.673  1.00 78.46           C  
ATOM    164  CE  LYS A  19      55.481  57.019  51.736  1.00 94.05           C  
ATOM    165  NZ  LYS A  19      55.767  57.477  53.109  1.00100.00           N  
ATOM    166  N   ASP A  20      54.952  58.785  45.084  1.00 33.36           N  
ATOM    167  CA  ASP A  20      54.350  59.768  44.245  1.00 32.25           C  
ATOM    168  C   ASP A  20      53.565  60.713  45.111  1.00 42.86           C  
ATOM    169  O   ASP A  20      53.901  61.000  46.283  1.00 45.47           O  
ATOM    170  CB  ASP A  20      53.334  59.090  43.289  1.00 33.78           C  
ATOM    171  CG  ASP A  20      52.123  58.418  43.944  1.00 47.40           C  
ATOM    172  OD1 ASP A  20      51.472  58.907  44.857  1.00 47.58           O  
ATOM    173  OD2 ASP A  20      51.763  57.308  43.350  1.00 55.98           O  
ATOM    174  N   THR A  21      52.462  61.103  44.446  1.00 41.23           N  
ATOM    175  CA  THR A  21      51.345  61.925  44.872  1.00 41.54           C  
ATOM    176  C   THR A  21      50.819  61.421  46.189  1.00 45.05           C  
ATOM    177  O   THR A  21      51.095  61.979  47.262  1.00 47.17           O  
ATOM    178  CB  THR A  21      50.182  61.653  43.902  1.00 58.72           C  
ATOM    179  OG1 THR A  21      50.536  61.854  42.545  1.00 65.42           O  
ATOM    180  CG2 THR A  21      48.971  62.480  44.306  1.00 58.90           C  
ATOM    181  N   GLU A  22      50.031  60.346  46.050  1.00 39.53           N  
ATOM    182  CA  GLU A  22      49.440  59.658  47.189  1.00 39.17           C  
ATOM    183  C   GLU A  22      50.410  58.598  47.748  1.00 45.52           C  
ATOM    184  O   GLU A  22      50.015  57.519  48.230  1.00 47.38           O  
ATOM    185  CB  GLU A  22      48.029  59.091  46.920  1.00 40.40           C  
ATOM    186  CG  GLU A  22      47.939  58.277  45.612  1.00 55.29           C  
ATOM    187  CD  GLU A  22      46.796  58.728  44.750  1.00 85.83           C  
ATOM    188  OE1 GLU A  22      46.800  59.798  44.166  1.00100.00           O  
ATOM    189  OE2 GLU A  22      45.796  57.866  44.714  1.00 70.14           O  
ATOM    190  N   GLY A  23      51.709  58.942  47.647  1.00 41.07           N  
ATOM    191  CA  GLY A  23      52.838  58.154  48.104  1.00 41.22           C  
ATOM    192  C   GLY A  23      52.873  56.613  47.866  1.00 45.48           C  
ATOM    193  O   GLY A  23      52.968  55.841  48.801  1.00 49.67           O  
ATOM    194  N   TYR A  24      52.805  56.165  46.587  1.00 34.84           N  
ATOM    195  CA  TYR A  24      53.050  54.748  46.350  1.00 32.04           C  
ATOM    196  C   TYR A  24      54.487  54.690  45.864  1.00 35.63           C  
ATOM    197  O   TYR A  24      54.990  55.684  45.348  1.00 34.80           O  
ATOM    198  CB  TYR A  24      52.074  54.126  45.324  1.00 33.33           C  
ATOM    199  CG  TYR A  24      50.627  54.030  45.773  1.00 36.76           C  
ATOM    200  CD1 TYR A  24      50.292  53.701  47.090  1.00 39.66           C  
ATOM    201  CD2 TYR A  24      49.585  54.257  44.869  1.00 38.63           C  
ATOM    202  CE1 TYR A  24      48.954  53.613  47.492  1.00 42.58           C  
ATOM    203  CE2 TYR A  24      48.242  54.184  45.252  1.00 41.79           C  
ATOM    204  CZ  TYR A  24      47.927  53.856  46.574  1.00 57.44           C  
ATOM    205  OH  TYR A  24      46.610  53.766  46.975  1.00 64.72           O  
ATOM    206  N   TYR A  25      55.205  53.591  46.083  1.00 33.86           N  
ATOM    207  CA  TYR A  25      56.591  53.562  45.608  1.00 33.36           C  
ATOM    208  C   TYR A  25      56.712  53.495  44.085  1.00 34.28           C  
ATOM    209  O   TYR A  25      56.396  52.519  43.387  1.00 35.22           O  
ATOM    210  CB  TYR A  25      57.563  52.656  46.389  1.00 36.11           C  
ATOM    211  CG  TYR A  25      57.711  53.165  47.801  1.00 41.08           C  
ATOM    212  CD1 TYR A  25      56.819  52.734  48.787  1.00 44.44           C  
ATOM    213  CD2 TYR A  25      58.686  54.110  48.137  1.00 42.66           C  
ATOM    214  CE1 TYR A  25      56.918  53.211  50.096  1.00 49.55           C  
ATOM    215  CE2 TYR A  25      58.801  54.593  49.445  1.00 44.94           C  
ATOM    216  CZ  TYR A  25      57.907  54.144  50.424  1.00 63.44           C  
ATOM    217  OH  TYR A  25      58.013  54.601  51.725  1.00 72.70           O  
ATOM    218  N   THR A  26      57.174  54.597  43.586  1.00 26.92           N  
ATOM    219  CA  THR A  26      57.313  54.774  42.194  1.00 26.25           C  
ATOM    220  C   THR A  26      58.772  54.971  41.841  1.00 29.63           C  
ATOM    221  O   THR A  26      59.576  55.226  42.719  1.00 30.74           O  
ATOM    222  CB  THR A  26      56.452  56.006  41.853  1.00 35.90           C  
ATOM    223  OG1 THR A  26      55.072  55.694  41.972  1.00 34.52           O  
ATOM    224  CG2 THR A  26      56.744  56.484  40.449  1.00 34.21           C  
ATOM    225  N   ILE A  27      59.101  54.854  40.551  1.00 25.04           N  
ATOM    226  CA  ILE A  27      60.460  55.027  40.039  1.00 24.19           C  
ATOM    227  C   ILE A  27      60.500  55.275  38.520  1.00 23.55           C  
ATOM    228  O   ILE A  27      59.519  55.124  37.781  1.00 24.29           O  
ATOM    229  CB  ILE A  27      61.397  53.878  40.461  1.00 28.81           C  
ATOM    230  CG1 ILE A  27      62.846  54.118  40.003  1.00 30.68           C  
ATOM    231  CG2 ILE A  27      60.885  52.553  39.902  1.00 29.53           C  
ATOM    232  CD1 ILE A  27      63.919  53.269  40.700  1.00 36.32           C  
ATOM    233  N   GLY A  28      61.658  55.684  38.044  1.00 15.02           N  
ATOM    234  CA  GLY A  28      61.831  55.940  36.657  1.00 13.32           C  
ATOM    235  C   GLY A  28      60.836  56.975  36.188  1.00 20.42           C  
ATOM    236  O   GLY A  28      60.678  58.075  36.740  1.00 21.48           O  
ATOM    237  N   ILE A  29      60.151  56.578  35.144  1.00 17.60           N  
ATOM    238  CA  ILE A  29      59.155  57.398  34.492  1.00 16.47           C  
ATOM    239  C   ILE A  29      57.789  57.001  34.972  1.00 17.67           C  
ATOM    240  O   ILE A  29      57.034  56.308  34.287  1.00 14.87           O  
ATOM    241  CB  ILE A  29      59.272  57.339  32.955  1.00 18.79           C  
ATOM    242  CG1 ILE A  29      60.731  57.338  32.562  1.00 17.51           C  
ATOM    243  CG2 ILE A  29      58.638  58.548  32.287  1.00 18.92           C  
ATOM    244  CD1 ILE A  29      60.900  57.581  31.087  1.00 13.14           C  
ATOM    245  N   GLY A  30      57.488  57.464  36.164  1.00 14.45           N  
ATOM    246  CA  GLY A  30      56.195  57.188  36.695  1.00 14.70           C  
ATOM    247  C   GLY A  30      55.893  55.715  36.651  1.00 19.68           C  
ATOM    248  O   GLY A  30      54.757  55.317  36.399  1.00 20.57           O  
ATOM    249  N   HIS A  31      56.919  54.922  36.930  1.00 16.04           N  
ATOM    250  CA  HIS A  31      56.758  53.487  36.995  1.00 17.40           C  
ATOM    251  C   HIS A  31      56.406  53.067  38.416  1.00 23.92           C  
ATOM    252  O   HIS A  31      57.195  53.210  39.329  1.00 22.60           O  
ATOM    253  CB  HIS A  31      58.011  52.714  36.550  1.00 18.49           C  
ATOM    254  CG  HIS A  31      57.795  51.269  36.816  1.00 22.45           C  
ATOM    255  ND1 HIS A  31      57.110  50.468  35.920  1.00 24.61           N  
ATOM    256  CD2 HIS A  31      58.096  50.521  37.911  1.00 24.98           C  
ATOM    257  CE1 HIS A  31      57.045  49.255  36.462  1.00 24.39           C  
ATOM    258  NE2 HIS A  31      57.630  49.247  37.661  1.00 24.73           N  
ATOM    259  N   LEU A  32      55.221  52.539  38.621  1.00 25.04           N  
ATOM    260  CA  LEU A  32      54.822  52.137  39.967  1.00 27.21           C  
ATOM    261  C   LEU A  32      55.403  50.839  40.439  1.00 30.21           C  
ATOM    262  O   LEU A  32      55.162  49.801  39.820  1.00 31.37           O  
ATOM    263  CB  LEU A  32      53.299  52.007  40.134  1.00 28.60           C  
ATOM    264  CG  LEU A  32      52.794  52.329  41.546  1.00 33.97           C  
ATOM    265  CD1 LEU A  32      51.270  52.206  41.586  1.00 32.44           C  
ATOM    266  CD2 LEU A  32      53.443  51.424  42.598  1.00 38.48           C  
ATOM    267  N   LEU A  33      56.052  50.912  41.605  1.00 23.34           N  
ATOM    268  CA  LEU A  33      56.616  49.745  42.217  1.00 21.76           C  
ATOM    269  C   LEU A  33      55.639  49.027  43.103  1.00 32.32           C  
ATOM    270  O   LEU A  33      55.365  47.853  42.884  1.00 32.86           O  
ATOM    271  CB  LEU A  33      57.887  50.057  42.960  1.00 20.37           C  
ATOM    272  CG  LEU A  33      58.950  50.394  41.958  1.00 23.44           C  
ATOM    273  CD1 LEU A  33      59.880  51.395  42.619  1.00 23.92           C  
ATOM    274  CD2 LEU A  33      59.668  49.122  41.494  1.00 18.95           C  
ATOM    275  N   THR A  34      55.103  49.719  44.107  1.00 32.77           N  
ATOM    276  CA  THR A  34      54.167  49.041  44.983  1.00 34.43           C  
ATOM    277  C   THR A  34      53.086  49.912  45.591  1.00 42.58           C  
ATOM    278  O   THR A  34      53.302  51.101  45.915  1.00 43.24           O  
ATOM    279  CB  THR A  34      54.861  48.215  46.084  1.00 42.19           C  
ATOM    280  OG1 THR A  34      53.863  47.437  46.730  1.00 47.58           O  
ATOM    281  CG2 THR A  34      55.625  49.123  47.060  1.00 34.02           C  
ATOM    282  N   LYS A  35      51.907  49.289  45.778  1.00 40.01           N  
ATOM    283  CA  LYS A  35      50.829  50.027  46.420  1.00 39.82           C  
ATOM    284  C   LYS A  35      51.144  50.186  47.911  1.00 43.22           C  
ATOM    285  O   LYS A  35      51.020  51.300  48.446  1.00 45.82           O  
ATOM    286  CB  LYS A  35      49.418  49.531  46.114  1.00 42.99           C  
ATOM    287  CG  LYS A  35      48.962  49.891  44.697  1.00 60.67           C  
ATOM    288  CD  LYS A  35      47.668  50.701  44.613  1.00 68.12           C  
ATOM    289  CE  LYS A  35      46.874  50.438  43.333  1.00 75.64           C  
ATOM    290  NZ  LYS A  35      46.463  51.661  42.615  1.00 82.92           N  
ATOM    291  N   SER A  36      51.632  49.069  48.535  1.00 35.36           N  
ATOM    292  CA  SER A  36      52.048  49.007  49.941  1.00 33.04           C  
ATOM    293  C   SER A  36      52.938  50.200  50.381  1.00 38.95           C  
ATOM    294  O   SER A  36      53.161  51.181  49.630  1.00 41.67           O  
ATOM    295  CB  SER A  36      52.660  47.658  50.292  1.00 34.72           C  
ATOM    296  OG  SER A  36      53.976  47.838  50.795  1.00 44.13           O  
ATOM    297  N   PRO A  37      53.450  50.144  51.626  1.00 34.35           N  
ATOM    298  CA  PRO A  37      54.252  51.267  52.149  1.00 33.23           C  
ATOM    299  C   PRO A  37      55.667  50.887  52.567  1.00 39.53           C  
ATOM    300  O   PRO A  37      56.452  51.693  53.112  1.00 41.24           O  
ATOM    301  CB  PRO A  37      53.455  51.877  53.308  1.00 34.09           C  
ATOM    302  CG  PRO A  37      52.090  51.165  53.332  1.00 39.16           C  
ATOM    303  CD  PRO A  37      52.173  49.965  52.383  1.00 34.68           C  
ATOM    304  N   SER A  38      55.975  49.636  52.262  1.00 34.32           N  
ATOM    305  CA  SER A  38      57.271  49.109  52.539  1.00 33.63           C  
ATOM    306  C   SER A  38      58.263  49.591  51.496  1.00 37.34           C  
ATOM    307  O   SER A  38      58.049  49.474  50.281  1.00 38.58           O  
ATOM    308  CB  SER A  38      57.228  47.583  52.569  1.00 39.75           C  
ATOM    309  OG  SER A  38      57.573  47.038  51.303  1.00 56.97           O  
ATOM    310  N   LEU A  39      59.405  50.075  51.956  1.00 32.80           N  
ATOM    311  CA  LEU A  39      60.449  50.441  51.018  1.00 33.23           C  
ATOM    312  C   LEU A  39      61.042  49.111  50.513  1.00 41.30           C  
ATOM    313  O   LEU A  39      61.905  48.984  49.611  1.00 41.34           O  
ATOM    314  CB  LEU A  39      61.553  51.209  51.757  1.00 33.87           C  
ATOM    315  CG  LEU A  39      62.651  51.643  50.785  1.00 41.26           C  
ATOM    316  CD1 LEU A  39      62.544  53.149  50.529  1.00 42.38           C  
ATOM    317  CD2 LEU A  39      64.059  51.244  51.265  1.00 46.58           C  
ATOM    318  N   ASN A  40      60.519  48.111  51.189  1.00 40.79           N  
ATOM    319  CA  ASN A  40      60.837  46.750  51.046  1.00 42.27           C  
ATOM    320  C   ASN A  40      60.638  45.988  49.785  1.00 45.33           C  
ATOM    321  O   ASN A  40      61.567  45.736  48.997  1.00 45.30           O  
ATOM    322  CB  ASN A  40      61.154  46.086  52.400  1.00 53.80           C  
ATOM    323  CG  ASN A  40      62.445  46.830  52.630  1.00100.00           C  
ATOM    324  OD1 ASN A  40      63.403  46.585  51.788  1.00100.00           O  
ATOM    325  ND2 ASN A  40      62.381  47.885  53.556  1.00 95.09           N  
ATOM    326  N   ALA A  41      59.346  45.717  49.594  1.00 39.88           N  
ATOM    327  CA  ALA A  41      58.833  45.076  48.413  1.00 37.56           C  
ATOM    328  C   ALA A  41      59.158  45.970  47.221  1.00 40.23           C  
ATOM    329  O   ALA A  41      59.638  45.497  46.195  1.00 41.19           O  
ATOM    330  CB  ALA A  41      57.331  44.889  48.549  1.00 37.90           C  
ATOM    331  N   ALA A  42      58.915  47.284  47.377  1.00 32.87           N  
ATOM    332  CA  ALA A  42      59.226  48.204  46.310  1.00 30.02           C  
ATOM    333  C   ALA A  42      60.599  47.837  45.782  1.00 29.62           C  
ATOM    334  O   ALA A  42      60.798  47.598  44.582  1.00 28.07           O  
ATOM    335  CB  ALA A  42      59.108  49.657  46.765  1.00 30.49           C  
ATOM    336  N   LYS A  43      61.531  47.715  46.708  1.00 26.13           N  
ATOM    337  CA  LYS A  43      62.851  47.317  46.312  1.00 28.20           C  
ATOM    338  C   LYS A  43      62.770  45.909  45.727  1.00 36.67           C  
ATOM    339  O   LYS A  43      63.400  45.580  44.717  1.00 37.97           O  
ATOM    340  CB  LYS A  43      63.828  47.412  47.482  1.00 31.81           C  
ATOM    341  CG  LYS A  43      65.207  47.941  47.092  1.00 49.95           C  
ATOM    342  CD  LYS A  43      65.892  48.706  48.220  1.00 64.84           C  
ATOM    343  CE  LYS A  43      67.297  48.218  48.543  1.00 78.77           C  
ATOM    344  NZ  LYS A  43      67.876  48.881  49.728  1.00 79.57           N  
ATOM    345  N   SER A  44      61.953  45.076  46.370  1.00 34.55           N  
ATOM    346  CA  SER A  44      61.762  43.702  45.928  1.00 35.06           C  
ATOM    347  C   SER A  44      61.332  43.710  44.484  1.00 38.24           C  
ATOM    348  O   SER A  44      62.006  43.167  43.600  1.00 38.18           O  
ATOM    349  CB  SER A  44      60.731  42.976  46.776  1.00 39.68           C  
ATOM    350  OG  SER A  44      60.951  43.277  48.139  1.00 53.71           O  
ATOM    351  N   GLU A  45      60.183  44.361  44.315  1.00 32.21           N  
ATOM    352  CA  GLU A  45      59.496  44.631  43.082  1.00 30.64           C  
ATOM    353  C   GLU A  45      60.480  45.177  42.104  1.00 30.09           C  
ATOM    354  O   GLU A  45      60.727  44.662  41.003  1.00 27.97           O  
ATOM    355  CB  GLU A  45      58.549  45.799  43.384  1.00 32.11           C  
ATOM    356  CG  GLU A  45      57.285  45.324  44.086  1.00 41.24           C  
ATOM    357  CD  GLU A  45      56.706  44.169  43.337  1.00 68.86           C  
ATOM    358  OE1 GLU A  45      56.779  44.073  42.126  1.00 83.49           O  
ATOM    359  OE2 GLU A  45      56.177  43.259  44.115  1.00 58.58           O  
ATOM    360  N   LEU A  46      61.023  46.285  42.542  1.00 24.77           N  
ATOM    361  CA  LEU A  46      61.976  46.914  41.716  1.00 25.13           C  
ATOM    362  C   LEU A  46      62.948  45.898  41.126  1.00 28.26           C  
ATOM    363  O   LEU A  46      63.236  45.859  39.926  1.00 27.09           O  
ATOM    364  CB  LEU A  46      62.741  48.006  42.456  1.00 25.36           C  
ATOM    365  CG  LEU A  46      63.740  48.588  41.481  1.00 30.58           C  
ATOM    366  CD1 LEU A  46      63.009  48.914  40.194  1.00 30.72           C  
ATOM    367  CD2 LEU A  46      64.411  49.834  42.039  1.00 34.31           C  
ATOM    368  N   ASP A  47      63.469  45.047  41.975  1.00 24.57           N  
ATOM    369  CA  ASP A  47      64.461  44.120  41.495  1.00 25.42           C  
ATOM    370  C   ASP A  47      64.033  43.036  40.524  1.00 28.27           C  
ATOM    371  O   ASP A  47      64.785  42.693  39.628  1.00 24.61           O  
ATOM    372  CB  ASP A  47      65.425  43.665  42.588  1.00 28.82           C  
ATOM    373  CG  ASP A  47      65.944  44.811  43.408  1.00 47.85           C  
ATOM    374  OD1 ASP A  47      65.995  45.966  43.023  1.00 49.38           O  
ATOM    375  OD2 ASP A  47      66.357  44.414  44.575  1.00 59.62           O  
ATOM    376  N   LYS A  48      62.831  42.489  40.702  1.00 28.90           N  
ATOM    377  CA  LYS A  48      62.322  41.428  39.831  1.00 29.94           C  
ATOM    378  C   LYS A  48      62.145  41.924  38.425  1.00 34.91           C  
ATOM    379  O   LYS A  48      62.281  41.192  37.445  1.00 35.29           O  
ATOM    380  CB  LYS A  48      60.983  40.849  40.274  1.00 34.04           C  
ATOM    381  CG  LYS A  48      60.406  41.456  41.541  1.00 70.69           C  
ATOM    382  CD  LYS A  48      58.891  41.301  41.618  1.00 90.50           C  
ATOM    383  CE  LYS A  48      58.146  42.164  40.604  1.00100.00           C  
ATOM    384  NZ  LYS A  48      58.797  43.464  40.337  1.00100.00           N  
ATOM    385  N   ALA A  49      61.780  43.190  38.377  1.00 30.92           N  
ATOM    386  CA  ALA A  49      61.559  43.919  37.160  1.00 29.19           C  
ATOM    387  C   ALA A  49      62.878  44.236  36.474  1.00 33.96           C  
ATOM    388  O   ALA A  49      62.992  44.170  35.258  1.00 33.68           O  
ATOM    389  CB  ALA A  49      60.828  45.204  37.499  1.00 29.48           C  
ATOM    390  N   ILE A  50      63.904  44.597  37.233  1.00 32.17           N  
ATOM    391  CA  ILE A  50      65.162  44.870  36.561  1.00 31.97           C  
ATOM    392  C   ILE A  50      65.989  43.612  36.342  1.00 37.26           C  
ATOM    393  O   ILE A  50      66.896  43.586  35.510  1.00 38.35           O  
ATOM    394  CB  ILE A  50      65.958  46.019  37.162  1.00 34.38           C  
ATOM    395  CG1 ILE A  50      65.043  47.241  37.255  1.00 33.76           C  
ATOM    396  CG2 ILE A  50      67.184  46.312  36.289  1.00 34.61           C  
ATOM    397  CD1 ILE A  50      64.814  47.914  35.909  1.00 42.14           C  
ATOM    398  N   GLY A  51      65.643  42.555  37.077  1.00 33.73           N  
ATOM    399  CA  GLY A  51      66.359  41.305  36.956  1.00 33.54           C  
ATOM    400  C   GLY A  51      67.714  41.470  37.593  1.00 37.41           C  
ATOM    401  O   GLY A  51      68.749  41.016  37.079  1.00 37.03           O  
ATOM    402  N   ARG A  52      67.688  42.171  38.722  1.00 32.76           N  
ATOM    403  CA  ARG A  52      68.911  42.419  39.421  1.00 31.39           C  
ATOM    404  C   ARG A  52      68.726  43.198  40.692  1.00 36.97           C  
ATOM    405  O   ARG A  52      67.660  43.796  40.914  1.00 34.61           O  
ATOM    406  CB  ARG A  52      69.936  43.083  38.521  1.00 24.88           C  
ATOM    407  CG  ARG A  52      70.023  44.585  38.697  1.00 23.27           C  
ATOM    408  CD  ARG A  52      70.902  45.184  37.615  1.00 25.46           C  
ATOM    409  NE  ARG A  52      70.957  46.629  37.658  1.00 29.02           N  
ATOM    410  CZ  ARG A  52      71.342  47.318  38.708  1.00 41.46           C  
ATOM    411  NH1 ARG A  52      71.737  46.749  39.843  1.00 36.28           N  
ATOM    412  NH2 ARG A  52      71.334  48.629  38.601  1.00 28.38           N  
ATOM    413  N   ASN A  53      69.806  43.156  41.511  1.00 37.54           N  
ATOM    414  CA  ASN A  53      69.863  43.899  42.758  1.00 38.10           C  
ATOM    415  C   ASN A  53      70.222  45.337  42.503  1.00 40.34           C  
ATOM    416  O   ASN A  53      71.380  45.748  42.399  1.00 37.67           O  
ATOM    417  CB  ASN A  53      70.727  43.358  43.892  1.00 41.30           C  
ATOM    418  CG  ASN A  53      70.512  44.252  45.101  1.00 79.04           C  
ATOM    419  OD1 ASN A  53      69.753  43.884  46.005  1.00 79.82           O  
ATOM    420  ND2 ASN A  53      71.126  45.444  45.103  1.00 73.70           N  
ATOM    421  N   THR A  54      69.175  46.081  42.438  1.00 38.02           N  
ATOM    422  CA  THR A  54      69.262  47.445  42.140  1.00 38.15           C  
ATOM    423  C   THR A  54      69.909  48.164  43.269  1.00 42.66           C  
ATOM    424  O   THR A  54      70.831  48.937  43.078  1.00 43.44           O  
ATOM    425  CB  THR A  54      67.815  47.885  41.892  1.00 46.48           C  
ATOM    426  OG1 THR A  54      67.396  47.107  40.791  1.00 43.39           O  
ATOM    427  CG2 THR A  54      67.769  49.348  41.540  1.00 50.06           C  
ATOM    428  N   ASN A  55      69.764  47.823  44.432  1.00 38.88           N  
ATOM    429  CA  ASN A  55      69.677  48.350  45.800  1.00 38.48           C  
ATOM    430  C   ASN A  55      69.040  49.744  45.782  1.00 40.97           C  
ATOM    431  O   ASN A  55      69.445  50.641  46.537  1.00 42.62           O  
ATOM    432  CB  ASN A  55      71.075  48.433  46.418  1.00 43.66           C  
ATOM    433  CG  ASN A  55      71.052  48.596  47.940  1.00 65.14           C  
ATOM    434  OD1 ASN A  55      70.008  48.412  48.564  1.00 59.17           O  
ATOM    435  ND2 ASN A  55      72.153  48.936  48.584  1.00 50.40           N  
ATOM    436  N   GLY A  56      68.055  49.867  44.906  1.00 33.74           N  
ATOM    437  CA  GLY A  56      67.263  51.101  44.745  1.00 31.54           C  
ATOM    438  C   GLY A  56      67.911  52.046  43.732  1.00 31.66           C  
ATOM    439  O   GLY A  56      67.486  53.202  43.579  1.00 29.83           O  
ATOM    440  N   VAL A  57      68.671  51.665  42.766  1.00 27.09           N  
ATOM    441  CA  VAL A  57      69.263  52.609  41.879  1.00 26.70           C  
ATOM    442  C   VAL A  57      69.417  52.114  40.460  1.00 29.97           C  
ATOM    443  O   VAL A  57      70.373  51.426  40.134  1.00 31.06           O  
ATOM    444  CB  VAL A  57      70.616  52.964  42.441  1.00 31.52           C  
ATOM    445  CG1 VAL A  57      71.176  54.137  41.659  1.00 31.77           C  
ATOM    446  CG2 VAL A  57      70.470  53.324  43.917  1.00 31.73           C  
ATOM    447  N   ILE A  58      68.493  52.492  39.595  1.00 24.89           N  
ATOM    448  CA  ILE A  58      68.593  52.059  38.224  1.00 23.20           C  
ATOM    449  C   ILE A  58      69.253  53.097  37.379  1.00 26.35           C  
ATOM    450  O   ILE A  58      69.387  54.243  37.763  1.00 27.34           O  
ATOM    451  CB  ILE A  58      67.225  51.812  37.657  1.00 24.75           C  
ATOM    452  CG1 ILE A  58      66.332  52.995  37.952  1.00 24.51           C  
ATOM    453  CG2 ILE A  58      66.662  50.590  38.341  1.00 24.55           C  
ATOM    454  CD1 ILE A  58      65.220  53.078  36.922  1.00 26.59           C  
ATOM    455  N   THR A  59      69.632  52.689  36.205  1.00 20.87           N  
ATOM    456  CA  THR A  59      70.182  53.605  35.267  1.00 21.35           C  
ATOM    457  C   THR A  59      69.072  54.003  34.324  1.00 31.12           C  
ATOM    458  O   THR A  59      67.927  53.556  34.459  1.00 30.93           O  
ATOM    459  CB  THR A  59      71.227  52.912  34.421  1.00 27.09           C  
ATOM    460  OG1 THR A  59      70.571  52.158  33.415  1.00 28.64           O  
ATOM    461  CG2 THR A  59      72.064  52.036  35.328  1.00 22.54           C  
ATOM    462  N   LYS A  60      69.431  54.810  33.334  1.00 32.02           N  
ATOM    463  CA  LYS A  60      68.488  55.246  32.336  1.00 32.98           C  
ATOM    464  C   LYS A  60      68.008  54.043  31.556  1.00 40.57           C  
ATOM    465  O   LYS A  60      66.897  53.537  31.760  1.00 43.36           O  
ATOM    466  CB  LYS A  60      69.113  56.249  31.397  1.00 35.07           C  
ATOM    467  CG  LYS A  60      68.440  57.612  31.449  1.00 49.69           C  
ATOM    468  CD  LYS A  60      68.481  58.363  30.117  1.00 65.49           C  
ATOM    469  CE  LYS A  60      67.147  58.392  29.364  1.00 76.69           C  
ATOM    470  NZ  LYS A  60      66.813  57.129  28.678  1.00 82.78           N  
ATOM    471  N   ASP A  61      68.875  53.566  30.675  1.00 35.04           N  
ATOM    472  CA  ASP A  61      68.528  52.411  29.883  1.00 33.78           C  
ATOM    473  C   ASP A  61      67.409  51.600  30.522  1.00 31.75           C  
ATOM    474  O   ASP A  61      66.378  51.325  29.904  1.00 30.64           O  
ATOM    475  CB  ASP A  61      69.773  51.612  29.506  1.00 36.74           C  
ATOM    476  CG  ASP A  61      70.751  52.552  28.860  1.00 62.36           C  
ATOM    477  OD1 ASP A  61      70.370  52.900  27.652  1.00 65.98           O  
ATOM    478  OD2 ASP A  61      71.733  53.016  29.432  1.00 68.61           O  
ATOM    479  N   GLU A  62      67.568  51.290  31.794  1.00 24.61           N  
ATOM    480  CA  GLU A  62      66.545  50.535  32.481  1.00 23.90           C  
ATOM    481  C   GLU A  62      65.241  51.255  32.681  1.00 25.27           C  
ATOM    482  O   GLU A  62      64.170  50.675  32.507  1.00 23.86           O  
ATOM    483  CB  GLU A  62      67.019  50.121  33.858  1.00 25.49           C  
ATOM    484  CG  GLU A  62      68.534  50.153  33.945  1.00 36.18           C  
ATOM    485  CD  GLU A  62      68.970  49.477  35.187  1.00 42.71           C  
ATOM    486  OE1 GLU A  62      68.809  49.953  36.305  1.00 41.13           O  
ATOM    487  OE2 GLU A  62      69.475  48.307  34.922  1.00 25.09           O  
ATOM    488  N   ALA A  63      65.332  52.480  33.168  1.00 20.61           N  
ATOM    489  CA  ALA A  63      64.129  53.222  33.414  1.00 19.21           C  
ATOM    490  C   ALA A  63      63.371  53.361  32.110  1.00 24.67           C  
ATOM    491  O   ALA A  63      62.151  53.268  32.055  1.00 26.43           O  
ATOM    492  CB  ALA A  63      64.441  54.568  34.023  1.00 19.56           C  
ATOM    493  N   GLU A  64      64.101  53.544  31.025  1.00 18.53           N  
ATOM    494  CA  GLU A  64      63.423  53.686  29.770  1.00 18.15           C  
ATOM    495  C   GLU A  64      62.846  52.412  29.321  1.00 21.46           C  
ATOM    496  O   GLU A  64      61.826  52.397  28.661  1.00 20.93           O  
ATOM    497  CB  GLU A  64      64.315  54.167  28.658  1.00 20.48           C  
ATOM    498  CG  GLU A  64      63.498  55.057  27.720  1.00 48.12           C  
ATOM    499  CD  GLU A  64      64.249  56.294  27.358  1.00 88.66           C  
ATOM    500  OE1 GLU A  64      65.428  56.266  27.070  1.00 98.38           O  
ATOM    501  OE2 GLU A  64      63.519  57.387  27.401  1.00 84.04           O  
ATOM    502  N   LYS A  65      63.573  51.363  29.636  1.00 19.67           N  
ATOM    503  CA  LYS A  65      63.187  49.995  29.318  1.00 19.32           C  
ATOM    504  C   LYS A  65      61.820  49.710  29.941  1.00 20.58           C  
ATOM    505  O   LYS A  65      60.868  49.317  29.274  1.00 21.17           O  
ATOM    506  CB  LYS A  65      64.245  49.034  29.856  1.00 23.76           C  
ATOM    507  CG  LYS A  65      64.149  47.596  29.360  1.00 57.69           C  
ATOM    508  CD  LYS A  65      65.307  46.721  29.862  1.00 81.45           C  
ATOM    509  CE  LYS A  65      65.122  45.233  29.555  1.00 99.26           C  
ATOM    510  NZ  LYS A  65      65.978  44.342  30.389  1.00100.00           N  
ATOM    511  N   LEU A  66      61.708  49.934  31.249  1.00 13.15           N  
ATOM    512  CA  LEU A  66      60.446  49.732  31.922  1.00 10.59           C  
ATOM    513  C   LEU A  66      59.372  50.534  31.225  1.00 14.72           C  
ATOM    514  O   LEU A  66      58.278  50.067  30.963  1.00 17.39           O  
ATOM    515  CB  LEU A  66      60.517  50.266  33.351  1.00  9.18           C  
ATOM    516  CG  LEU A  66      61.284  49.357  34.262  1.00 10.79           C  
ATOM    517  CD1 LEU A  66      61.263  49.950  35.658  1.00 10.98           C  
ATOM    518  CD2 LEU A  66      60.617  47.996  34.235  1.00  5.64           C  
ATOM    519  N   PHE A  67      59.711  51.786  30.988  1.00  9.54           N  
ATOM    520  CA  PHE A  67      58.867  52.772  30.333  1.00  8.36           C  
ATOM    521  C   PHE A  67      58.228  52.220  29.071  1.00 11.18           C  
ATOM    522  O   PHE A  67      57.017  52.155  28.938  1.00 10.51           O  
ATOM    523  CB  PHE A  67      59.739  54.001  30.019  1.00  9.42           C  
ATOM    524  CG  PHE A  67      59.000  55.099  29.338  1.00  9.01           C  
ATOM    525  CD1 PHE A  67      57.700  55.428  29.715  1.00  9.83           C  
ATOM    526  CD2 PHE A  67      59.601  55.818  28.308  1.00  9.21           C  
ATOM    527  CE1 PHE A  67      57.003  56.459  29.088  1.00  9.19           C  
ATOM    528  CE2 PHE A  67      58.923  56.854  27.668  1.00 10.47           C  
ATOM    529  CZ  PHE A  67      57.622  57.169  28.060  1.00  8.59           C  
ATOM    530  N   ASN A  68      59.051  51.793  28.137  1.00  8.09           N  
ATOM    531  CA  ASN A  68      58.515  51.225  26.925  1.00  9.62           C  
ATOM    532  C   ASN A  68      57.584  50.048  27.192  1.00 15.07           C  
ATOM    533  O   ASN A  68      56.616  49.822  26.454  1.00 17.92           O  
ATOM    534  CB  ASN A  68      59.559  50.904  25.827  1.00 14.37           C  
ATOM    535  CG  ASN A  68      60.431  52.082  25.420  1.00 47.59           C  
ATOM    536  OD1 ASN A  68      60.147  53.256  25.714  1.00 46.01           O  
ATOM    537  ND2 ASN A  68      61.524  51.758  24.744  1.00 46.09           N  
ATOM    538  N   GLN A  69      57.854  49.278  28.232  1.00  8.86           N  
ATOM    539  CA  GLN A  69      56.955  48.174  28.504  1.00  8.65           C  
ATOM    540  C   GLN A  69      55.638  48.663  29.044  1.00 13.46           C  
ATOM    541  O   GLN A  69      54.572  48.124  28.770  1.00 14.88           O  
ATOM    542  CB  GLN A  69      57.521  47.187  29.514  1.00  9.96           C  
ATOM    543  CG  GLN A  69      59.043  47.228  29.612  1.00 33.32           C  
ATOM    544  CD  GLN A  69      59.564  46.032  30.385  1.00 69.06           C  
ATOM    545  OE1 GLN A  69      60.365  45.242  29.850  1.00 76.72           O  
ATOM    546  NE2 GLN A  69      59.079  45.866  31.627  1.00 50.38           N  
ATOM    547  N   ASP A  70      55.739  49.671  29.872  1.00 10.89           N  
ATOM    548  CA  ASP A  70      54.580  50.255  30.497  1.00 10.65           C  
ATOM    549  C   ASP A  70      53.626  50.796  29.476  1.00 12.69           C  
ATOM    550  O   ASP A  70      52.491  50.386  29.411  1.00 13.74           O  
ATOM    551  CB  ASP A  70      54.991  51.302  31.542  1.00 13.14           C  
ATOM    552  CG  ASP A  70      55.571  50.676  32.796  1.00 27.11           C  
ATOM    553  OD1 ASP A  70      55.713  49.476  32.950  1.00 27.30           O  
ATOM    554  OD2 ASP A  70      55.892  51.558  33.710  1.00 38.64           O  
ATOM    555  N   VAL A  71      54.105  51.701  28.656  1.00 10.35           N  
ATOM    556  CA  VAL A  71      53.264  52.276  27.613  1.00 10.71           C  
ATOM    557  C   VAL A  71      52.550  51.165  26.864  1.00 17.73           C  
ATOM    558  O   VAL A  71      51.353  51.169  26.601  1.00 16.53           O  
ATOM    559  CB  VAL A  71      54.090  53.096  26.630  1.00 11.42           C  
ATOM    560  CG1 VAL A  71      53.254  53.396  25.400  1.00 11.08           C  
ATOM    561  CG2 VAL A  71      54.571  54.379  27.269  1.00 10.16           C  
ATOM    562  N   ASP A  72      53.346  50.196  26.542  1.00 18.06           N  
ATOM    563  CA  ASP A  72      52.900  49.051  25.824  1.00 20.56           C  
ATOM    564  C   ASP A  72      51.879  48.288  26.654  1.00 27.08           C  
ATOM    565  O   ASP A  72      50.863  47.826  26.141  1.00 29.61           O  
ATOM    566  CB  ASP A  72      54.147  48.219  25.443  1.00 23.89           C  
ATOM    567  CG  ASP A  72      53.927  47.088  24.490  1.00 42.76           C  
ATOM    568  OD1 ASP A  72      52.829  46.636  24.214  1.00 44.08           O  
ATOM    569  OD2 ASP A  72      55.061  46.638  24.001  1.00 52.61           O  
ATOM    570  N   ALA A  73      52.122  48.183  27.956  1.00 21.15           N  
ATOM    571  CA  ALA A  73      51.201  47.475  28.834  1.00 19.95           C  
ATOM    572  C   ALA A  73      49.834  48.127  28.911  1.00 26.28           C  
ATOM    573  O   ALA A  73      48.831  47.472  29.182  1.00 27.39           O  
ATOM    574  CB  ALA A  73      51.756  47.415  30.236  1.00 20.39           C  
ATOM    575  N   ALA A  74      49.809  49.437  28.699  1.00 22.71           N  
ATOM    576  CA  ALA A  74      48.599  50.237  28.786  1.00 21.43           C  
ATOM    577  C   ALA A  74      47.691  50.135  27.579  1.00 23.24           C  
ATOM    578  O   ALA A  74      46.467  50.253  27.676  1.00 22.28           O  
ATOM    579  CB  ALA A  74      48.985  51.684  29.024  1.00 21.87           C  
ATOM    580  N   VAL A  75      48.290  49.957  26.421  1.00 18.21           N  
ATOM    581  CA  VAL A  75      47.470  49.868  25.253  1.00 15.94           C  
ATOM    582  C   VAL A  75      46.660  48.612  25.278  1.00 19.59           C  
ATOM    583  O   VAL A  75      45.576  48.562  24.716  1.00 19.00           O  
ATOM    584  CB  VAL A  75      48.268  49.941  23.994  1.00 17.69           C  
ATOM    585  CG1 VAL A  75      47.265  50.085  22.882  1.00 17.82           C  
ATOM    586  CG2 VAL A  75      49.169  51.159  24.041  1.00 16.74           C  
ATOM    587  N   ARG A  76      47.198  47.606  25.949  1.00 16.04           N  
ATOM    588  CA  ARG A  76      46.505  46.367  26.019  1.00 17.00           C  
ATOM    589  C   ARG A  76      45.383  46.362  27.005  1.00 22.81           C  
ATOM    590  O   ARG A  76      44.316  45.862  26.732  1.00 25.02           O  
ATOM    591  CB  ARG A  76      47.410  45.162  26.079  1.00 22.45           C  
ATOM    592  CG  ARG A  76      47.424  44.436  24.720  1.00 50.55           C  
ATOM    593  CD  ARG A  76      48.485  43.340  24.561  1.00 69.07           C  
ATOM    594  NE  ARG A  76      49.787  43.846  24.123  1.00 80.46           N  
ATOM    595  CZ  ARG A  76      50.897  43.882  24.876  1.00100.00           C  
ATOM    596  NH1 ARG A  76      50.924  43.431  26.131  1.00 90.40           N  
ATOM    597  NH2 ARG A  76      52.021  44.377  24.354  1.00 91.36           N  
ATOM    598  N   GLY A  77      45.592  46.934  28.155  1.00 19.38           N  
ATOM    599  CA  GLY A  77      44.501  46.940  29.078  1.00 18.75           C  
ATOM    600  C   GLY A  77      43.389  47.633  28.352  1.00 22.30           C  
ATOM    601  O   GLY A  77      42.261  47.168  28.283  1.00 23.02           O  
ATOM    602  N   ILE A  78      43.744  48.748  27.745  1.00 16.83           N  
ATOM    603  CA  ILE A  78      42.737  49.464  27.016  1.00 15.93           C  
ATOM    604  C   ILE A  78      42.044  48.466  26.126  1.00 19.46           C  
ATOM    605  O   ILE A  78      40.886  48.149  26.342  1.00 19.69           O  
ATOM    606  CB  ILE A  78      43.279  50.628  26.200  1.00 18.64           C  
ATOM    607  CG1 ILE A  78      43.669  51.806  27.100  1.00 18.00           C  
ATOM    608  CG2 ILE A  78      42.206  51.039  25.205  1.00 19.22           C  
ATOM    609  CD1 ILE A  78      44.361  52.953  26.361  1.00 15.57           C  
ATOM    610  N   LEU A  79      42.797  47.951  25.162  1.00 15.69           N  
ATOM    611  CA  LEU A  79      42.321  46.959  24.222  1.00 16.88           C  
ATOM    612  C   LEU A  79      41.597  45.815  24.882  1.00 29.69           C  
ATOM    613  O   LEU A  79      40.552  45.382  24.408  1.00 31.81           O  
ATOM    614  CB  LEU A  79      43.449  46.414  23.356  1.00 16.50           C  
ATOM    615  CG  LEU A  79      44.088  47.541  22.575  1.00 20.56           C  
ATOM    616  CD1 LEU A  79      44.815  47.022  21.355  1.00 18.88           C  
ATOM    617  CD2 LEU A  79      43.013  48.521  22.139  1.00 25.74           C  
ATOM    618  N   ARG A  80      42.147  45.317  25.973  1.00 29.88           N  
ATOM    619  CA  ARG A  80      41.489  44.239  26.675  1.00 30.92           C  
ATOM    620  C   ARG A  80      40.321  44.744  27.534  1.00 36.26           C  
ATOM    621  O   ARG A  80      39.800  44.002  28.376  1.00 37.24           O  
ATOM    622  CB  ARG A  80      42.473  43.387  27.482  1.00 35.44           C  
ATOM    623  CG  ARG A  80      43.605  42.815  26.621  1.00 60.52           C  
ATOM    624  CD  ARG A  80      44.502  41.801  27.342  1.00 81.38           C  
ATOM    625  NE  ARG A  80      45.830  42.315  27.709  1.00 93.54           N  
ATOM    626  CZ  ARG A  80      46.083  43.043  28.806  1.00100.00           C  
ATOM    627  NH1 ARG A  80      45.124  43.380  29.676  1.00 99.35           N  
ATOM    628  NH2 ARG A  80      47.331  43.450  29.040  1.00 95.11           N  
ATOM    629  N   ASN A  81      39.888  45.989  27.309  1.00 32.37           N  
ATOM    630  CA  ASN A  81      38.790  46.555  28.117  1.00 31.65           C  
ATOM    631  C   ASN A  81      37.578  47.005  27.349  1.00 33.36           C  
ATOM    632  O   ASN A  81      37.507  48.015  26.660  1.00 30.57           O  
ATOM    633  CB  ASN A  81      39.253  47.665  29.051  1.00 31.14           C  
ATOM    634  CG  ASN A  81      38.294  47.981  30.129  1.00 43.70           C  
ATOM    635  OD1 ASN A  81      37.182  48.427  29.859  1.00 34.74           O  
ATOM    636  ND2 ASN A  81      38.748  47.850  31.377  1.00 40.56           N  
ATOM    637  N   ALA A  82      36.589  46.185  27.630  1.00 32.42           N  
ATOM    638  CA  ALA A  82      35.243  46.183  27.139  1.00 33.75           C  
ATOM    639  C   ALA A  82      34.544  47.516  27.205  1.00 36.52           C  
ATOM    640  O   ALA A  82      33.433  47.694  26.674  1.00 36.41           O  
ATOM    641  CB  ALA A  82      34.493  45.255  28.065  1.00 35.31           C  
ATOM    642  N   LYS A  83      35.187  48.437  27.884  1.00 29.91           N  
ATOM    643  CA  LYS A  83      34.597  49.718  28.079  1.00 28.22           C  
ATOM    644  C   LYS A  83      35.529  50.798  27.625  1.00 28.81           C  
ATOM    645  O   LYS A  83      35.114  51.914  27.356  1.00 31.39           O  
ATOM    646  CB  LYS A  83      34.268  49.795  29.545  1.00 32.75           C  
ATOM    647  CG  LYS A  83      34.433  48.396  30.141  1.00 69.14           C  
ATOM    648  CD  LYS A  83      33.714  48.117  31.447  1.00 89.72           C  
ATOM    649  CE  LYS A  83      33.065  46.740  31.461  1.00100.00           C  
ATOM    650  NZ  LYS A  83      31.713  46.753  32.038  1.00100.00           N  
ATOM    651  N   LEU A  84      36.796  50.446  27.498  1.00 19.46           N  
ATOM    652  CA  LEU A  84      37.773  51.391  27.043  1.00 16.58           C  
ATOM    653  C   LEU A  84      37.920  51.282  25.553  1.00 20.37           C  
ATOM    654  O   LEU A  84      37.836  52.268  24.830  1.00 19.43           O  
ATOM    655  CB  LEU A  84      39.118  51.161  27.720  1.00 16.04           C  
ATOM    656  CG  LEU A  84      39.051  51.464  29.213  1.00 19.04           C  
ATOM    657  CD1 LEU A  84      40.437  51.395  29.858  1.00 18.67           C  
ATOM    658  CD2 LEU A  84      38.419  52.828  29.427  1.00 13.15           C  
ATOM    659  N   LYS A  85      38.126  50.055  25.092  1.00 18.05           N  
ATOM    660  CA  LYS A  85      38.312  49.772  23.668  1.00 17.33           C  
ATOM    661  C   LYS A  85      37.411  50.592  22.758  1.00 20.79           C  
ATOM    662  O   LYS A  85      37.835  51.272  21.821  1.00 21.22           O  
ATOM    663  CB  LYS A  85      38.136  48.295  23.365  1.00 18.90           C  
ATOM    664  CG  LYS A  85      38.604  47.935  21.967  1.00 36.20           C  
ATOM    665  CD  LYS A  85      38.149  46.557  21.490  1.00 52.91           C  
ATOM    666  CE  LYS A  85      38.544  46.270  20.043  1.00 76.41           C  
ATOM    667  NZ  LYS A  85      37.736  45.218  19.411  1.00 91.67           N  
ATOM    668  N   PRO A  86      36.138  50.492  23.035  1.00 16.19           N  
ATOM    669  CA  PRO A  86      35.136  51.172  22.258  1.00 15.59           C  
ATOM    670  C   PRO A  86      35.387  52.654  22.146  1.00 23.00           C  
ATOM    671  O   PRO A  86      35.144  53.261  21.104  1.00 24.67           O  
ATOM    672  CB  PRO A  86      33.798  50.900  22.947  1.00 16.63           C  
ATOM    673  CG  PRO A  86      34.050  49.919  24.091  1.00 21.10           C  
ATOM    674  CD  PRO A  86      35.549  49.655  24.117  1.00 17.07           C  
ATOM    675  N   VAL A  87      35.855  53.254  23.222  1.00 19.17           N  
ATOM    676  CA  VAL A  87      36.112  54.676  23.148  1.00 18.94           C  
ATOM    677  C   VAL A  87      37.356  54.903  22.314  1.00 22.33           C  
ATOM    678  O   VAL A  87      37.412  55.756  21.447  1.00 19.74           O  
ATOM    679  CB  VAL A  87      36.226  55.303  24.542  1.00 21.69           C  
ATOM    680  CG1 VAL A  87      36.136  56.826  24.474  1.00 20.42           C  
ATOM    681  CG2 VAL A  87      35.098  54.765  25.408  1.00 21.36           C  
ATOM    682  N   TYR A  88      38.340  54.072  22.594  1.00 21.05           N  
ATOM    683  CA  TYR A  88      39.627  54.102  21.963  1.00 21.45           C  
ATOM    684  C   TYR A  88      39.543  54.095  20.467  1.00 25.32           C  
ATOM    685  O   TYR A  88      40.123  54.954  19.812  1.00 25.35           O  
ATOM    686  CB  TYR A  88      40.466  52.923  22.467  1.00 24.08           C  
ATOM    687  CG  TYR A  88      41.900  52.959  22.009  1.00 28.74           C  
ATOM    688  CD1 TYR A  88      42.898  53.598  22.751  1.00 31.66           C  
ATOM    689  CD2 TYR A  88      42.262  52.337  20.814  1.00 29.72           C  
ATOM    690  CE1 TYR A  88      44.229  53.616  22.320  1.00 31.72           C  
ATOM    691  CE2 TYR A  88      43.582  52.354  20.358  1.00 30.35           C  
ATOM    692  CZ  TYR A  88      44.563  52.984  21.122  1.00 33.87           C  
ATOM    693  OH  TYR A  88      45.845  52.982  20.679  1.00 33.12           O  
ATOM    694  N   ASP A  89      38.831  53.110  19.935  1.00 23.34           N  
ATOM    695  CA  ASP A  89      38.686  52.932  18.491  1.00 24.92           C  
ATOM    696  C   ASP A  89      38.013  54.108  17.823  1.00 28.23           C  
ATOM    697  O   ASP A  89      38.294  54.489  16.668  1.00 30.47           O  
ATOM    698  CB  ASP A  89      37.854  51.682  18.162  1.00 28.53           C  
ATOM    699  CG  ASP A  89      38.560  50.350  18.248  1.00 52.87           C  
ATOM    700  OD1 ASP A  89      39.440  49.977  17.469  1.00 60.93           O  
ATOM    701  OD2 ASP A  89      38.033  49.597  19.189  1.00 50.38           O  
ATOM    702  N   SER A  90      37.073  54.648  18.560  1.00 20.69           N  
ATOM    703  CA  SER A  90      36.315  55.771  18.084  1.00 19.84           C  
ATOM    704  C   SER A  90      37.175  57.018  17.931  1.00 22.95           C  
ATOM    705  O   SER A  90      36.889  57.905  17.151  1.00 22.77           O  
ATOM    706  CB  SER A  90      35.189  56.057  19.051  1.00 24.53           C  
ATOM    707  OG  SER A  90      35.411  57.317  19.659  1.00 40.38           O  
ATOM    708  N   LEU A  91      38.234  57.101  18.708  1.00 19.98           N  
ATOM    709  CA  LEU A  91      39.085  58.273  18.686  1.00 19.52           C  
ATOM    710  C   LEU A  91      40.225  58.198  17.707  1.00 23.42           C  
ATOM    711  O   LEU A  91      40.628  57.123  17.264  1.00 26.28           O  
ATOM    712  CB  LEU A  91      39.689  58.566  20.075  1.00 19.38           C  
ATOM    713  CG  LEU A  91      38.692  58.573  21.232  1.00 23.70           C  
ATOM    714  CD1 LEU A  91      39.409  58.194  22.531  1.00 23.03           C  
ATOM    715  CD2 LEU A  91      38.035  59.945  21.367  1.00 23.54           C  
ATOM    716  N   ASP A  92      40.777  59.382  17.448  1.00 15.66           N  
ATOM    717  CA  ASP A  92      41.917  59.554  16.593  1.00 14.39           C  
ATOM    718  C   ASP A  92      43.254  59.397  17.325  1.00 21.79           C  
ATOM    719  O   ASP A  92      43.340  59.167  18.524  1.00 25.31           O  
ATOM    720  CB  ASP A  92      41.860  60.912  15.928  1.00 15.82           C  
ATOM    721  CG  ASP A  92      42.033  61.998  16.931  1.00 32.94           C  
ATOM    722  OD1 ASP A  92      43.117  62.293  17.402  1.00 36.19           O  
ATOM    723  OD2 ASP A  92      40.902  62.567  17.247  1.00 37.41           O  
ATOM    724  N   ALA A  93      44.323  59.536  16.568  1.00 17.26           N  
ATOM    725  CA  ALA A  93      45.681  59.381  17.057  1.00 16.52           C  
ATOM    726  C   ALA A  93      46.011  60.191  18.272  1.00 16.08           C  
ATOM    727  O   ALA A  93      46.398  59.598  19.270  1.00 17.16           O  
ATOM    728  CB  ALA A  93      46.687  59.707  15.973  1.00 17.85           C  
ATOM    729  N   VAL A  94      45.930  61.524  18.135  1.00  7.33           N  
ATOM    730  CA  VAL A  94      46.209  62.422  19.227  1.00  7.13           C  
ATOM    731  C   VAL A  94      45.291  62.072  20.392  1.00 14.05           C  
ATOM    732  O   VAL A  94      45.714  61.786  21.506  1.00 16.05           O  
ATOM    733  CB  VAL A  94      45.896  63.843  18.824  1.00 11.69           C  
ATOM    734  CG1 VAL A  94      47.033  64.823  19.089  1.00 11.04           C  
ATOM    735  CG2 VAL A  94      45.560  63.803  17.356  1.00 12.86           C  
ATOM    736  N   ARG A  95      44.001  62.088  20.143  1.00  8.98           N  
ATOM    737  CA  ARG A  95      43.095  61.794  21.214  1.00  8.70           C  
ATOM    738  C   ARG A  95      43.353  60.459  21.875  1.00 12.58           C  
ATOM    739  O   ARG A  95      43.193  60.327  23.101  1.00 15.75           O  
ATOM    740  CB  ARG A  95      41.611  62.020  20.894  1.00 10.41           C  
ATOM    741  CG  ARG A  95      41.233  63.504  20.819  1.00 11.28           C  
ATOM    742  CD  ARG A  95      39.895  63.750  20.138  1.00 12.12           C  
ATOM    743  NE  ARG A  95      39.464  65.140  20.245  1.00 13.10           N  
ATOM    744  CZ  ARG A  95      39.335  66.011  19.242  1.00 24.50           C  
ATOM    745  NH1 ARG A  95      39.603  65.734  17.993  1.00 14.31           N  
ATOM    746  NH2 ARG A  95      38.914  67.228  19.502  1.00 33.98           N  
ATOM    747  N   ARG A  96      43.743  59.458  21.099  1.00  3.87           N  
ATOM    748  CA  ARG A  96      43.989  58.152  21.708  1.00  2.30           C  
ATOM    749  C   ARG A  96      45.094  58.256  22.724  1.00  4.29           C  
ATOM    750  O   ARG A  96      45.098  57.625  23.785  1.00  3.82           O  
ATOM    751  CB  ARG A  96      44.382  57.135  20.670  1.00  1.24           C  
ATOM    752  CG  ARG A  96      43.185  56.504  20.034  1.00 14.15           C  
ATOM    753  CD  ARG A  96      43.609  55.342  19.181  1.00 29.03           C  
ATOM    754  NE  ARG A  96      43.189  55.540  17.818  1.00 35.91           N  
ATOM    755  CZ  ARG A  96      42.384  54.699  17.221  1.00 56.84           C  
ATOM    756  NH1 ARG A  96      41.928  53.622  17.849  1.00 53.02           N  
ATOM    757  NH2 ARG A  96      42.024  54.938  15.968  1.00 47.14           N  
ATOM    758  N   ALA A  97      46.046  59.098  22.356  1.00  1.57           N  
ATOM    759  CA  ALA A  97      47.211  59.355  23.170  1.00  3.44           C  
ATOM    760  C   ALA A  97      46.876  59.861  24.558  1.00 10.53           C  
ATOM    761  O   ALA A  97      47.587  59.563  25.504  1.00 12.92           O  
ATOM    762  CB  ALA A  97      48.179  60.298  22.481  1.00  4.45           C  
ATOM    763  N   ALA A  98      45.801  60.635  24.673  1.00  6.39           N  
ATOM    764  CA  ALA A  98      45.391  61.186  25.940  1.00  4.67           C  
ATOM    765  C   ALA A  98      44.770  60.150  26.790  1.00  5.15           C  
ATOM    766  O   ALA A  98      44.998  60.102  27.975  1.00  6.66           O  
ATOM    767  CB  ALA A  98      44.458  62.347  25.730  1.00  5.75           C  
ATOM    768  N   LEU A  99      44.009  59.309  26.158  1.00  2.84           N  
ATOM    769  CA  LEU A  99      43.390  58.242  26.881  1.00  5.55           C  
ATOM    770  C   LEU A  99      44.443  57.363  27.511  1.00 12.99           C  
ATOM    771  O   LEU A  99      44.351  56.935  28.660  1.00 16.02           O  
ATOM    772  CB  LEU A  99      42.573  57.339  25.958  1.00  6.13           C  
ATOM    773  CG  LEU A  99      41.633  56.482  26.781  1.00  9.56           C  
ATOM    774  CD1 LEU A  99      40.618  57.430  27.382  1.00  8.64           C  
ATOM    775  CD2 LEU A  99      40.926  55.479  25.897  1.00 10.95           C  
ATOM    776  N   ILE A 100      45.437  57.055  26.712  1.00  8.77           N  
ATOM    777  CA  ILE A 100      46.524  56.194  27.153  1.00  8.29           C  
ATOM    778  C   ILE A 100      47.272  56.809  28.308  1.00  6.83           C  
ATOM    779  O   ILE A 100      47.703  56.148  29.239  1.00  5.78           O  
ATOM    780  CB  ILE A 100      47.490  55.902  25.995  1.00 11.89           C  
ATOM    781  CG1 ILE A 100      46.906  54.901  25.028  1.00 11.80           C  
ATOM    782  CG2 ILE A 100      48.818  55.340  26.466  1.00 11.22           C  
ATOM    783  CD1 ILE A 100      47.880  54.677  23.893  1.00 10.21           C  
ATOM    784  N   ASN A 101      47.445  58.097  28.224  1.00  1.14           N  
ATOM    785  CA  ASN A 101      48.143  58.777  29.267  1.00  1.00           C  
ATOM    786  C   ASN A 101      47.327  58.625  30.538  1.00  3.29           C  
ATOM    787  O   ASN A 101      47.820  58.228  31.588  1.00  2.05           O  
ATOM    788  CB  ASN A 101      48.372  60.240  28.830  1.00  3.17           C  
ATOM    789  CG  ASN A 101      49.147  61.098  29.802  1.00 13.20           C  
ATOM    790  OD1 ASN A 101      49.081  60.866  31.007  1.00 16.44           O  
ATOM    791  ND2 ASN A 101      49.883  62.082  29.283  1.00  1.00           N  
ATOM    792  N   MET A 102      46.031  58.893  30.438  1.00  1.00           N  
ATOM    793  CA  MET A 102      45.187  58.744  31.624  1.00  1.00           C  
ATOM    794  C   MET A 102      45.424  57.372  32.232  1.00  4.97           C  
ATOM    795  O   MET A 102      45.884  57.214  33.353  1.00  2.62           O  
ATOM    796  CB  MET A 102      43.675  58.914  31.324  1.00  2.45           C  
ATOM    797  CG  MET A 102      43.267  60.352  31.094  1.00  5.47           C  
ATOM    798  SD  MET A 102      41.473  60.562  31.055  1.00  9.75           S  
ATOM    799  CE  MET A 102      41.005  60.124  32.745  1.00  7.40           C  
ATOM    800  N   VAL A 103      45.079  56.365  31.443  1.00  2.58           N  
ATOM    801  CA  VAL A 103      45.225  54.999  31.852  1.00  1.97           C  
ATOM    802  C   VAL A 103      46.600  54.700  32.392  1.00  9.59           C  
ATOM    803  O   VAL A 103      46.757  53.997  33.378  1.00 11.85           O  
ATOM    804  CB  VAL A 103      44.942  54.069  30.702  1.00  3.92           C  
ATOM    805  CG1 VAL A 103      45.162  52.637  31.184  1.00  2.05           C  
ATOM    806  CG2 VAL A 103      43.507  54.270  30.216  1.00  3.28           C  
ATOM    807  N   PHE A 104      47.615  55.208  31.723  1.00  6.09           N  
ATOM    808  CA  PHE A 104      48.961  54.977  32.165  1.00  5.70           C  
ATOM    809  C   PHE A 104      49.107  55.517  33.526  1.00  9.71           C  
ATOM    810  O   PHE A 104      49.868  55.034  34.334  1.00  9.78           O  
ATOM    811  CB  PHE A 104      49.885  55.834  31.353  1.00  8.79           C  
ATOM    812  CG  PHE A 104      51.333  55.664  31.718  1.00 11.92           C  
ATOM    813  CD1 PHE A 104      51.917  56.268  32.833  1.00 15.16           C  
ATOM    814  CD2 PHE A 104      52.150  54.904  30.881  1.00 15.70           C  
ATOM    815  CE1 PHE A 104      53.282  56.120  33.106  1.00 17.78           C  
ATOM    816  CE2 PHE A 104      53.510  54.735  31.146  1.00 16.26           C  
ATOM    817  CZ  PHE A 104      54.083  55.355  32.257  1.00 14.72           C  
ATOM    818  N   GLN A 105      48.396  56.597  33.726  1.00  6.99           N  
ATOM    819  CA  GLN A 105      48.444  57.269  34.987  1.00  6.94           C  
ATOM    820  C   GLN A 105      47.604  56.665  36.115  1.00 14.82           C  
ATOM    821  O   GLN A 105      48.116  56.533  37.196  1.00 14.12           O  
ATOM    822  CB  GLN A 105      48.205  58.759  34.826  1.00  7.00           C  
ATOM    823  CG  GLN A 105      48.165  59.439  36.196  1.00  1.00           C  
ATOM    824  CD  GLN A 105      47.708  60.882  36.164  1.00  8.96           C  
ATOM    825  OE1 GLN A 105      47.152  61.368  35.179  1.00 12.20           O  
ATOM    826  NE2 GLN A 105      47.935  61.579  37.262  1.00  7.45           N  
ATOM    827  N   MET A 106      46.323  56.294  35.895  1.00 15.81           N  
ATOM    828  CA  MET A 106      45.466  55.757  36.973  1.00 16.53           C  
ATOM    829  C   MET A 106      44.965  54.328  36.869  1.00 20.38           C  
ATOM    830  O   MET A 106      44.384  53.838  37.832  1.00 20.57           O  
ATOM    831  CB  MET A 106      44.239  56.649  37.228  1.00 19.91           C  
ATOM    832  CG  MET A 106      43.958  57.562  36.044  1.00 25.89           C  
ATOM    833  SD  MET A 106      42.506  58.648  36.206  1.00 31.05           S  
ATOM    834  CE  MET A 106      43.253  60.216  35.710  1.00 26.97           C  
ATOM    835  N   GLY A 107      45.114  53.690  35.710  1.00 18.70           N  
ATOM    836  CA  GLY A 107      44.662  52.315  35.511  1.00 18.99           C  
ATOM    837  C   GLY A 107      43.339  52.150  34.758  1.00 24.57           C  
ATOM    838  O   GLY A 107      42.433  53.000  34.828  1.00 24.56           O  
ATOM    839  N   GLU A 108      43.252  51.019  34.041  1.00 21.54           N  
ATOM    840  CA  GLU A 108      42.083  50.654  33.270  1.00 21.70           C  
ATOM    841  C   GLU A 108      40.889  51.003  34.130  1.00 27.35           C  
ATOM    842  O   GLU A 108      39.971  51.748  33.829  1.00 26.58           O  
ATOM    843  CB  GLU A 108      42.121  49.129  33.148  1.00 23.62           C  
ATOM    844  CG  GLU A 108      42.317  48.563  31.737  1.00 42.48           C  
ATOM    845  CD  GLU A 108      41.889  47.117  31.698  1.00 91.55           C  
ATOM    846  OE1 GLU A 108      40.977  46.839  32.615  1.00100.00           O  
ATOM    847  OE2 GLU A 108      42.360  46.294  30.920  1.00 89.41           O  
ATOM    848  N   THR A 109      40.984  50.434  35.283  1.00 27.02           N  
ATOM    849  CA  THR A 109      40.022  50.550  36.334  1.00 26.64           C  
ATOM    850  C   THR A 109      39.667  51.985  36.659  1.00 24.56           C  
ATOM    851  O   THR A 109      38.522  52.390  36.583  1.00 24.70           O  
ATOM    852  CB  THR A 109      40.639  49.837  37.550  1.00 44.72           C  
ATOM    853  OG1 THR A 109      41.272  48.634  37.135  1.00 44.18           O  
ATOM    854  CG2 THR A 109      39.567  49.540  38.582  1.00 46.64           C  
ATOM    855  N   GLY A 110      40.663  52.748  37.050  1.00 18.08           N  
ATOM    856  CA  GLY A 110      40.449  54.129  37.432  1.00 17.47           C  
ATOM    857  C   GLY A 110      39.834  54.987  36.341  1.00 20.20           C  
ATOM    858  O   GLY A 110      38.954  55.832  36.577  1.00 19.93           O  
ATOM    859  N   VAL A 111      40.331  54.788  35.140  1.00 14.68           N  
ATOM    860  CA  VAL A 111      39.834  55.558  34.043  1.00 13.49           C  
ATOM    861  C   VAL A 111      38.405  55.209  33.744  1.00 17.61           C  
ATOM    862  O   VAL A 111      37.567  56.059  33.447  1.00 16.41           O  
ATOM    863  CB  VAL A 111      40.685  55.352  32.817  1.00 16.20           C  
ATOM    864  CG1 VAL A 111      39.916  55.804  31.586  1.00 16.06           C  
ATOM    865  CG2 VAL A 111      41.966  56.142  32.976  1.00 15.46           C  
ATOM    866  N   ALA A 112      38.123  53.929  33.824  1.00 16.59           N  
ATOM    867  CA  ALA A 112      36.780  53.500  33.531  1.00 17.91           C  
ATOM    868  C   ALA A 112      35.720  54.098  34.429  1.00 24.57           C  
ATOM    869  O   ALA A 112      34.542  53.843  34.209  1.00 26.61           O  
ATOM    870  CB  ALA A 112      36.632  52.000  33.453  1.00 18.79           C  
ATOM    871  N   GLY A 113      36.113  54.889  35.427  1.00 19.62           N  
ATOM    872  CA  GLY A 113      35.123  55.484  36.302  1.00 18.20           C  
ATOM    873  C   GLY A 113      34.504  56.741  35.709  1.00 21.60           C  
ATOM    874  O   GLY A 113      33.558  57.317  36.265  1.00 20.81           O  
ATOM    875  N   PHE A 114      35.061  57.169  34.573  1.00 17.60           N  
ATOM    876  CA  PHE A 114      34.619  58.366  33.892  1.00 15.93           C  
ATOM    877  C   PHE A 114      33.523  58.111  32.958  1.00 22.95           C  
ATOM    878  O   PHE A 114      33.572  58.565  31.817  1.00 23.06           O  
ATOM    879  CB  PHE A 114      35.761  58.911  33.107  1.00 16.58           C  
ATOM    880  CG  PHE A 114      36.677  59.428  34.130  1.00 17.27           C  
ATOM    881  CD1 PHE A 114      36.412  60.658  34.722  1.00 18.84           C  
ATOM    882  CD2 PHE A 114      37.741  58.655  34.582  1.00 20.99           C  
ATOM    883  CE1 PHE A 114      37.248  61.163  35.712  1.00 21.97           C  
ATOM    884  CE2 PHE A 114      38.586  59.140  35.576  1.00 22.34           C  
ATOM    885  CZ  PHE A 114      38.330  60.392  36.136  1.00 20.71           C  
ATOM    886  N   THR A 115      32.562  57.377  33.481  1.00 22.36           N  
ATOM    887  CA  THR A 115      31.401  56.967  32.732  1.00 23.80           C  
ATOM    888  C   THR A 115      30.843  58.049  31.791  1.00 26.48           C  
ATOM    889  O   THR A 115      30.786  57.871  30.560  1.00 25.00           O  
ATOM    890  CB  THR A 115      30.390  56.111  33.564  1.00 38.57           C  
ATOM    891  OG1 THR A 115      30.505  56.407  34.948  1.00 45.93           O  
ATOM    892  CG2 THR A 115      30.696  54.620  33.387  1.00 35.14           C  
ATOM    893  N   ASN A 116      30.496  59.199  32.361  1.00 22.69           N  
ATOM    894  CA  ASN A 116      29.945  60.279  31.570  1.00 23.36           C  
ATOM    895  C   ASN A 116      30.933  60.852  30.583  1.00 26.91           C  
ATOM    896  O   ASN A 116      30.661  60.980  29.389  1.00 27.43           O  
ATOM    897  CB  ASN A 116      29.294  61.366  32.439  1.00 32.19           C  
ATOM    898  CG  ASN A 116      28.086  60.830  33.193  1.00 83.12           C  
ATOM    899  OD1 ASN A 116      28.077  59.678  33.641  1.00 82.48           O  
ATOM    900  ND2 ASN A 116      27.029  61.634  33.290  1.00 83.40           N  
ATOM    901  N   SER A 117      32.094  61.194  31.103  1.00 21.77           N  
ATOM    902  CA  SER A 117      33.163  61.747  30.307  1.00 18.52           C  
ATOM    903  C   SER A 117      33.513  60.821  29.158  1.00 16.31           C  
ATOM    904  O   SER A 117      33.791  61.278  28.067  1.00 14.05           O  
ATOM    905  CB  SER A 117      34.352  62.044  31.198  1.00 20.78           C  
ATOM    906  OG  SER A 117      33.917  62.049  32.553  1.00 35.39           O  
ATOM    907  N   LEU A 118      33.463  59.513  29.393  1.00 12.25           N  
ATOM    908  CA  LEU A 118      33.776  58.544  28.347  1.00 13.00           C  
ATOM    909  C   LEU A 118      32.719  58.538  27.291  1.00 19.61           C  
ATOM    910  O   LEU A 118      32.934  58.308  26.103  1.00 17.85           O  
ATOM    911  CB  LEU A 118      33.889  57.142  28.918  1.00 12.81           C  
ATOM    912  CG  LEU A 118      35.090  57.087  29.819  1.00 17.23           C  
ATOM    913  CD1 LEU A 118      34.964  55.921  30.776  1.00 17.24           C  
ATOM    914  CD2 LEU A 118      36.337  56.968  28.955  1.00 18.08           C  
ATOM    915  N   ARG A 119      31.542  58.787  27.778  1.00 20.80           N  
ATOM    916  CA  ARG A 119      30.393  58.856  26.926  1.00 22.36           C  
ATOM    917  C   ARG A 119      30.424  60.122  26.133  1.00 26.43           C  
ATOM    918  O   ARG A 119      29.955  60.167  25.013  1.00 26.74           O  
ATOM    919  CB  ARG A 119      29.112  58.786  27.720  1.00 25.76           C  
ATOM    920  CG  ARG A 119      28.211  57.667  27.240  1.00 42.03           C  
ATOM    921  CD  ARG A 119      26.890  58.191  26.714  1.00 65.02           C  
ATOM    922  NE  ARG A 119      26.514  59.432  27.382  1.00 87.44           N  
ATOM    923  CZ  ARG A 119      26.418  59.571  28.710  1.00100.00           C  
ATOM    924  NH1 ARG A 119      26.669  58.562  29.554  1.00 89.44           N  
ATOM    925  NH2 ARG A 119      26.082  60.762  29.206  1.00 90.87           N  
ATOM    926  N   MET A 120      30.982  61.172  26.673  1.00 21.56           N  
ATOM    927  CA  MET A 120      30.972  62.268  25.795  1.00 20.63           C  
ATOM    928  C   MET A 120      32.098  62.245  24.790  1.00 23.09           C  
ATOM    929  O   MET A 120      31.994  62.833  23.724  1.00 23.68           O  
ATOM    930  CB  MET A 120      30.693  63.613  26.406  1.00 23.79           C  
ATOM    931  CG  MET A 120      29.403  63.687  27.179  1.00 28.22           C  
ATOM    932  SD  MET A 120      29.747  64.873  28.477  1.00 32.50           S  
ATOM    933  CE  MET A 120      30.737  63.772  29.508  1.00 29.80           C  
ATOM    934  N   LEU A 121      33.168  61.532  25.086  1.00 18.21           N  
ATOM    935  CA  LEU A 121      34.254  61.455  24.118  1.00 17.31           C  
ATOM    936  C   LEU A 121      33.801  60.718  22.891  1.00 21.42           C  
ATOM    937  O   LEU A 121      33.947  61.195  21.770  1.00 19.61           O  
ATOM    938  CB  LEU A 121      35.511  60.775  24.690  1.00 15.97           C  
ATOM    939  CG  LEU A 121      36.136  61.638  25.765  1.00 17.97           C  
ATOM    940  CD1 LEU A 121      37.073  60.816  26.628  1.00 16.47           C  
ATOM    941  CD2 LEU A 121      36.853  62.833  25.132  1.00 18.09           C  
ATOM    942  N   GLN A 122      33.251  59.531  23.134  1.00 20.16           N  
ATOM    943  CA  GLN A 122      32.756  58.735  22.044  1.00 20.55           C  
ATOM    944  C   GLN A 122      31.600  59.370  21.283  1.00 28.85           C  
ATOM    945  O   GLN A 122      31.424  59.097  20.098  1.00 30.66           O  
ATOM    946  CB  GLN A 122      32.701  57.229  22.294  1.00 21.67           C  
ATOM    947  CG  GLN A 122      31.385  56.673  22.842  1.00 49.05           C  
ATOM    948  CD  GLN A 122      31.400  55.154  22.805  1.00 82.34           C  
ATOM    949  OE1 GLN A 122      31.261  54.490  23.846  1.00 81.14           O  
ATOM    950  NE2 GLN A 122      31.622  54.609  21.607  1.00 75.35           N  
ATOM    951  N   GLN A 123      30.838  60.265  21.962  1.00 25.33           N  
ATOM    952  CA  GLN A 123      29.737  61.020  21.344  1.00 22.50           C  
ATOM    953  C   GLN A 123      30.358  62.244  20.680  1.00 24.15           C  
ATOM    954  O   GLN A 123      29.759  62.884  19.825  1.00 24.38           O  
ATOM    955  CB  GLN A 123      28.610  61.452  22.319  1.00 22.74           C  
ATOM    956  CG  GLN A 123      27.383  60.516  22.381  1.00 37.85           C  
ATOM    957  CD  GLN A 123      26.181  61.137  23.095  1.00 79.82           C  
ATOM    958  OE1 GLN A 123      25.314  61.783  22.469  1.00 84.03           O  
ATOM    959  NE2 GLN A 123      26.123  60.951  24.413  1.00 74.39           N  
ATOM    960  N   LYS A 124      31.592  62.557  21.101  1.00 18.78           N  
ATOM    961  CA  LYS A 124      32.374  63.676  20.575  1.00 17.12           C  
ATOM    962  C   LYS A 124      32.063  65.041  21.151  1.00 18.54           C  
ATOM    963  O   LYS A 124      32.374  66.095  20.561  1.00 16.75           O  
ATOM    964  CB  LYS A 124      32.312  63.754  19.083  1.00 19.72           C  
ATOM    965  CG  LYS A 124      32.409  62.390  18.453  1.00 22.49           C  
ATOM    966  CD  LYS A 124      33.142  62.454  17.137  1.00 31.66           C  
ATOM    967  CE  LYS A 124      33.327  61.077  16.537  1.00 63.70           C  
ATOM    968  NZ  LYS A 124      34.059  60.166  17.428  1.00 78.48           N  
ATOM    969  N   ARG A 125      31.445  65.026  22.303  1.00 14.66           N  
ATOM    970  CA  ARG A 125      31.127  66.260  22.934  1.00 14.93           C  
ATOM    971  C   ARG A 125      32.406  66.716  23.592  1.00 17.64           C  
ATOM    972  O   ARG A 125      32.563  66.658  24.811  1.00 19.44           O  
ATOM    973  CB  ARG A 125      29.919  66.064  23.867  1.00 17.86           C  
ATOM    974  CG  ARG A 125      28.635  65.633  23.100  1.00 20.17           C  
ATOM    975  CD  ARG A 125      27.749  64.603  23.809  1.00 32.85           C  
ATOM    976  NE  ARG A 125      27.011  65.138  24.956  1.00 63.95           N  
ATOM    977  CZ  ARG A 125      25.693  65.382  24.977  1.00 95.37           C  
ATOM    978  NH1 ARG A 125      24.911  65.147  23.917  1.00 89.37           N  
ATOM    979  NH2 ARG A 125      25.144  65.878  26.093  1.00 84.99           N  
ATOM    980  N   TRP A 126      33.372  67.100  22.756  1.00  9.10           N  
ATOM    981  CA  TRP A 126      34.642  67.464  23.323  1.00  8.82           C  
ATOM    982  C   TRP A 126      34.536  68.396  24.466  1.00 11.03           C  
ATOM    983  O   TRP A 126      35.072  68.146  25.544  1.00 10.59           O  
ATOM    984  CB  TRP A 126      35.597  68.058  22.340  1.00  8.11           C  
ATOM    985  CG  TRP A 126      35.654  67.212  21.143  1.00  9.95           C  
ATOM    986  CD1 TRP A 126      35.445  67.662  19.894  1.00 13.44           C  
ATOM    987  CD2 TRP A 126      35.874  65.790  21.039  1.00  9.41           C  
ATOM    988  NE1 TRP A 126      35.536  66.641  18.995  1.00 13.29           N  
ATOM    989  CE2 TRP A 126      35.797  65.471  19.665  1.00 14.23           C  
ATOM    990  CE3 TRP A 126      36.098  64.757  21.939  1.00  9.71           C  
ATOM    991  CZ2 TRP A 126      35.963  64.168  19.188  1.00 12.18           C  
ATOM    992  CZ3 TRP A 126      36.259  63.474  21.468  1.00 10.01           C  
ATOM    993  CH2 TRP A 126      36.211  63.189  20.114  1.00 10.67           C  
ATOM    994  N   CYS A 127      33.874  69.482  24.173  1.00  5.71           N  
ATOM    995  CA  CYS A 127      33.676  70.517  25.143  1.00  5.35           C  
ATOM    996  C   CYS A 127      33.065  70.059  26.466  1.00  6.33           C  
ATOM    997  O   CYS A 127      33.569  70.359  27.541  1.00  4.79           O  
ATOM    998  CB  CYS A 127      32.904  71.683  24.537  1.00  6.05           C  
ATOM    999  SG  CYS A 127      33.953  72.679  23.463  1.00 10.22           S  
ATOM   1000  N   GLU A 128      31.974  69.341  26.405  1.00  2.80           N  
ATOM   1001  CA  GLU A 128      31.341  68.907  27.622  1.00  4.04           C  
ATOM   1002  C   GLU A 128      32.267  68.012  28.448  1.00 11.44           C  
ATOM   1003  O   GLU A 128      32.292  68.070  29.682  1.00 13.53           O  
ATOM   1004  CB  GLU A 128      29.944  68.270  27.358  1.00  6.10           C  
ATOM   1005  CG  GLU A 128      29.070  69.064  26.343  1.00 18.77           C  
ATOM   1006  CD  GLU A 128      27.725  68.454  25.999  1.00 60.87           C  
ATOM   1007  OE1 GLU A 128      27.183  67.592  26.673  1.00 83.70           O  
ATOM   1008  OE2 GLU A 128      27.182  68.983  24.919  1.00 52.15           O  
ATOM   1009  N   ALA A 129      33.047  67.197  27.733  1.00  8.42           N  
ATOM   1010  CA  ALA A 129      34.004  66.239  28.278  1.00  6.54           C  
ATOM   1011  C   ALA A 129      35.123  66.887  29.058  1.00  8.63           C  
ATOM   1012  O   ALA A 129      35.516  66.406  30.108  1.00  9.94           O  
ATOM   1013  CB  ALA A 129      34.550  65.378  27.156  1.00  6.88           C  
ATOM   1014  N   ALA A 130      35.650  67.967  28.515  1.00  3.72           N  
ATOM   1015  CA  ALA A 130      36.714  68.705  29.158  1.00  2.81           C  
ATOM   1016  C   ALA A 130      36.233  69.188  30.519  1.00  6.55           C  
ATOM   1017  O   ALA A 130      36.823  68.935  31.581  1.00  5.45           O  
ATOM   1018  CB  ALA A 130      37.058  69.906  28.300  1.00  2.87           C  
ATOM   1019  N   VAL A 131      35.119  69.879  30.481  1.00  2.18           N  
ATOM   1020  CA  VAL A 131      34.584  70.370  31.702  1.00  2.91           C  
ATOM   1021  C   VAL A 131      34.418  69.231  32.676  1.00  9.55           C  
ATOM   1022  O   VAL A 131      34.974  69.184  33.761  1.00 11.92           O  
ATOM   1023  CB  VAL A 131      33.277  71.054  31.442  1.00  7.93           C  
ATOM   1024  CG1 VAL A 131      32.253  70.625  32.459  1.00  8.86           C  
ATOM   1025  CG2 VAL A 131      33.508  72.524  31.586  1.00  7.75           C  
ATOM   1026  N   ASN A 132      33.686  68.247  32.263  1.00  3.16           N  
ATOM   1027  CA  ASN A 132      33.472  67.128  33.128  1.00  1.00           C  
ATOM   1028  C   ASN A 132      34.734  66.580  33.731  1.00  4.24           C  
ATOM   1029  O   ASN A 132      34.862  66.408  34.925  1.00  4.27           O  
ATOM   1030  CB  ASN A 132      32.801  66.022  32.346  1.00  1.00           C  
ATOM   1031  CG  ASN A 132      31.425  65.808  32.859  1.00 27.99           C  
ATOM   1032  OD1 ASN A 132      31.133  64.759  33.444  1.00 40.10           O  
ATOM   1033  ND2 ASN A 132      30.605  66.840  32.708  1.00 22.81           N  
ATOM   1034  N   LEU A 133      35.647  66.257  32.859  1.00  1.00           N  
ATOM   1035  CA  LEU A 133      36.897  65.693  33.237  1.00  1.00           C  
ATOM   1036  C   LEU A 133      37.595  66.549  34.246  1.00  5.13           C  
ATOM   1037  O   LEU A 133      38.210  66.077  35.191  1.00  5.91           O  
ATOM   1038  CB  LEU A 133      37.774  65.596  31.999  1.00  1.00           C  
ATOM   1039  CG  LEU A 133      37.381  64.428  31.130  1.00  4.16           C  
ATOM   1040  CD1 LEU A 133      38.110  64.512  29.792  1.00  4.78           C  
ATOM   1041  CD2 LEU A 133      37.716  63.143  31.871  1.00  2.52           C  
ATOM   1042  N   ALA A 134      37.526  67.828  34.048  1.00  1.09           N  
ATOM   1043  CA  ALA A 134      38.240  68.670  34.983  1.00  3.70           C  
ATOM   1044  C   ALA A 134      37.635  68.755  36.360  1.00  9.92           C  
ATOM   1045  O   ALA A 134      38.272  69.205  37.303  1.00 12.50           O  
ATOM   1046  CB  ALA A 134      38.338  70.071  34.444  1.00  5.11           C  
ATOM   1047  N   LYS A 135      36.383  68.406  36.461  1.00  3.98           N  
ATOM   1048  CA  LYS A 135      35.729  68.483  37.729  1.00  2.65           C  
ATOM   1049  C   LYS A 135      35.863  67.138  38.362  1.00  6.83           C  
ATOM   1050  O   LYS A 135      34.891  66.399  38.385  1.00  8.82           O  
ATOM   1051  CB  LYS A 135      34.262  68.842  37.539  1.00  5.14           C  
ATOM   1052  CG  LYS A 135      34.039  70.217  36.911  1.00 20.37           C  
ATOM   1053  CD  LYS A 135      33.186  70.153  35.634  1.00 62.89           C  
ATOM   1054  CE  LYS A 135      32.193  68.981  35.541  1.00 98.33           C  
ATOM   1055  NZ  LYS A 135      31.103  69.166  34.547  1.00100.00           N  
ATOM   1056  N   SER A 136      37.079  66.822  38.821  1.00  2.09           N  
ATOM   1057  CA  SER A 136      37.398  65.526  39.368  1.00  1.00           C  
ATOM   1058  C   SER A 136      38.558  65.585  40.314  1.00  6.66           C  
ATOM   1059  O   SER A 136      39.281  66.593  40.359  1.00  9.52           O  
ATOM   1060  CB  SER A 136      37.873  64.697  38.210  1.00  1.00           C  
ATOM   1061  OG  SER A 136      38.918  65.421  37.594  1.00 10.93           O  
ATOM   1062  N   ARG A 137      38.757  64.467  41.034  1.00  2.82           N  
ATOM   1063  CA  ARG A 137      39.844  64.357  41.998  1.00  2.05           C  
ATOM   1064  C   ARG A 137      41.192  64.385  41.288  1.00  6.04           C  
ATOM   1065  O   ARG A 137      42.133  65.079  41.653  1.00  5.31           O  
ATOM   1066  CB  ARG A 137      39.632  63.441  43.248  1.00  1.00           C  
ATOM   1067  CG  ARG A 137      39.150  62.009  42.998  1.00 15.29           C  
ATOM   1068  CD  ARG A 137      38.410  61.234  44.123  1.00 16.77           C  
ATOM   1069  NE  ARG A 137      38.333  59.774  43.802  1.00 36.09           N  
ATOM   1070  CZ  ARG A 137      37.224  59.012  43.587  1.00 64.43           C  
ATOM   1071  NH1 ARG A 137      35.978  59.471  43.660  1.00 64.97           N  
ATOM   1072  NH2 ARG A 137      37.372  57.728  43.290  1.00 55.60           N  
ATOM   1073  N   TRP A 138      41.213  63.688  40.167  1.00  4.81           N  
ATOM   1074  CA  TRP A 138      42.354  63.617  39.306  1.00  5.09           C  
ATOM   1075  C   TRP A 138      42.831  65.009  39.054  1.00  5.90           C  
ATOM   1076  O   TRP A 138      43.963  65.394  39.268  1.00  6.66           O  
ATOM   1077  CB  TRP A 138      41.927  63.014  37.946  1.00  5.74           C  
ATOM   1078  CG  TRP A 138      42.971  63.034  36.833  1.00  8.27           C  
ATOM   1079  CD1 TRP A 138      44.305  62.721  36.949  1.00 11.52           C  
ATOM   1080  CD2 TRP A 138      42.777  63.353  35.432  1.00  7.71           C  
ATOM   1081  NE1 TRP A 138      44.936  62.804  35.728  1.00  9.36           N  
ATOM   1082  CE2 TRP A 138      44.035  63.203  34.786  1.00 10.06           C  
ATOM   1083  CE3 TRP A 138      41.669  63.736  34.665  1.00  8.93           C  
ATOM   1084  CZ2 TRP A 138      44.199  63.442  33.427  1.00  8.88           C  
ATOM   1085  CZ3 TRP A 138      41.844  63.974  33.314  1.00 10.49           C  
ATOM   1086  CH2 TRP A 138      43.100  63.835  32.708  1.00 10.83           C  
ATOM   1087  N   TYR A 139      41.948  65.780  38.543  1.00  1.00           N  
ATOM   1088  CA  TYR A 139      42.351  67.091  38.235  1.00  1.00           C  
ATOM   1089  C   TYR A 139      42.897  67.744  39.463  1.00  7.60           C  
ATOM   1090  O   TYR A 139      43.846  68.519  39.438  1.00  9.21           O  
ATOM   1091  CB  TYR A 139      41.152  67.850  37.710  1.00  1.40           C  
ATOM   1092  CG  TYR A 139      41.580  69.199  37.253  1.00  1.61           C  
ATOM   1093  CD1 TYR A 139      41.842  70.179  38.209  1.00  2.75           C  
ATOM   1094  CD2 TYR A 139      41.718  69.522  35.903  1.00  2.10           C  
ATOM   1095  CE1 TYR A 139      42.264  71.459  37.864  1.00  2.07           C  
ATOM   1096  CE2 TYR A 139      42.118  70.805  35.524  1.00  1.00           C  
ATOM   1097  CZ  TYR A 139      42.380  71.762  36.508  1.00 10.90           C  
ATOM   1098  OH  TYR A 139      42.751  73.027  36.144  1.00 18.38           O  
ATOM   1099  N   ASN A 140      42.227  67.494  40.547  1.00  4.66           N  
ATOM   1100  CA  ASN A 140      42.613  68.093  41.784  1.00  3.00           C  
ATOM   1101  C   ASN A 140      43.908  67.482  42.280  1.00  6.23           C  
ATOM   1102  O   ASN A 140      44.745  68.084  42.925  1.00  6.27           O  
ATOM   1103  CB  ASN A 140      41.479  67.947  42.796  1.00  1.00           C  
ATOM   1104  CG  ASN A 140      41.939  68.216  44.202  1.00 26.91           C  
ATOM   1105  OD1 ASN A 140      42.430  69.321  44.490  1.00 14.67           O  
ATOM   1106  ND2 ASN A 140      41.765  67.216  45.078  1.00 26.43           N  
ATOM   1107  N   GLN A 141      44.140  66.261  41.959  1.00  2.47           N  
ATOM   1108  CA  GLN A 141      45.389  65.730  42.429  1.00  2.79           C  
ATOM   1109  C   GLN A 141      46.578  66.178  41.579  1.00  7.23           C  
ATOM   1110  O   GLN A 141      47.641  66.470  42.112  1.00  7.90           O  
ATOM   1111  CB  GLN A 141      45.324  64.198  42.590  1.00  5.66           C  
ATOM   1112  CG  GLN A 141      45.063  63.731  44.040  1.00 41.63           C  
ATOM   1113  CD  GLN A 141      43.743  63.002  44.244  1.00 95.42           C  
ATOM   1114  OE1 GLN A 141      42.717  63.611  44.626  1.00 96.89           O  
ATOM   1115  NE2 GLN A 141      43.776  61.684  44.037  1.00 98.90           N  
ATOM   1116  N   THR A 142      46.396  66.254  40.249  1.00  2.82           N  
ATOM   1117  CA  THR A 142      47.452  66.644  39.313  1.00  1.59           C  
ATOM   1118  C   THR A 142      46.965  67.658  38.318  1.00  7.22           C  
ATOM   1119  O   THR A 142      46.928  67.350  37.145  1.00  9.19           O  
ATOM   1120  CB  THR A 142      47.919  65.424  38.490  1.00  8.44           C  
ATOM   1121  OG1 THR A 142      46.828  64.607  38.112  1.00 15.74           O  
ATOM   1122  CG2 THR A 142      48.874  64.591  39.304  1.00  7.27           C  
ATOM   1123  N   PRO A 143      46.574  68.836  38.788  1.00  4.48           N  
ATOM   1124  CA  PRO A 143      46.023  69.899  37.983  1.00  3.43           C  
ATOM   1125  C   PRO A 143      46.700  70.145  36.646  1.00 11.63           C  
ATOM   1126  O   PRO A 143      46.026  70.286  35.621  1.00 13.41           O  
ATOM   1127  CB  PRO A 143      46.135  71.154  38.812  1.00  3.94           C  
ATOM   1128  CG  PRO A 143      47.067  70.842  39.949  1.00  7.25           C  
ATOM   1129  CD  PRO A 143      47.217  69.347  40.011  1.00  3.63           C  
ATOM   1130  N   ASN A 144      48.032  70.207  36.649  1.00  9.08           N  
ATOM   1131  CA  ASN A 144      48.834  70.479  35.438  1.00  8.81           C  
ATOM   1132  C   ASN A 144      48.762  69.438  34.333  1.00 11.91           C  
ATOM   1133  O   ASN A 144      48.371  69.678  33.176  1.00 12.68           O  
ATOM   1134  CB  ASN A 144      50.294  70.705  35.804  1.00 12.30           C  
ATOM   1135  CG  ASN A 144      50.537  72.103  36.338  1.00 54.17           C  
ATOM   1136  OD1 ASN A 144      49.702  73.003  36.162  1.00 42.67           O  
ATOM   1137  ND2 ASN A 144      51.686  72.299  36.985  1.00 61.35           N  
ATOM   1138  N   ARG A 145      49.195  68.267  34.694  1.00  4.65           N  
ATOM   1139  CA  ARG A 145      49.162  67.201  33.769  1.00  2.86           C  
ATOM   1140  C   ARG A 145      47.762  67.067  33.261  1.00  4.63           C  
ATOM   1141  O   ARG A 145      47.502  66.984  32.058  1.00  2.85           O  
ATOM   1142  CB  ARG A 145      49.421  65.989  34.574  1.00  1.00           C  
ATOM   1143  CG  ARG A 145      49.035  64.760  33.804  1.00  8.18           C  
ATOM   1144  CD  ARG A 145      50.268  63.930  33.797  1.00 15.41           C  
ATOM   1145  NE  ARG A 145      50.107  62.584  33.349  1.00 26.47           N  
ATOM   1146  CZ  ARG A 145      50.843  61.662  33.921  1.00 37.73           C  
ATOM   1147  NH1 ARG A 145      51.653  61.995  34.909  1.00 36.67           N  
ATOM   1148  NH2 ARG A 145      50.778  60.396  33.529  1.00 12.89           N  
ATOM   1149  N   ALA A 146      46.879  67.025  34.259  1.00  1.87           N  
ATOM   1150  CA  ALA A 146      45.455  66.879  34.059  1.00  2.93           C  
ATOM   1151  C   ALA A 146      44.942  67.861  33.056  1.00 12.89           C  
ATOM   1152  O   ALA A 146      44.164  67.515  32.176  1.00 15.30           O  
ATOM   1153  CB  ALA A 146      44.691  67.011  35.341  1.00  3.00           C  
ATOM   1154  N   LYS A 147      45.382  69.101  33.184  1.00  8.98           N  
ATOM   1155  CA  LYS A 147      44.975  70.118  32.235  1.00  7.06           C  
ATOM   1156  C   LYS A 147      45.551  69.862  30.825  1.00 10.78           C  
ATOM   1157  O   LYS A 147      44.865  70.035  29.809  1.00 10.61           O  
ATOM   1158  CB  LYS A 147      45.396  71.470  32.716  1.00  6.39           C  
ATOM   1159  CG  LYS A 147      44.889  72.577  31.832  1.00 17.48           C  
ATOM   1160  CD  LYS A 147      45.088  73.892  32.541  1.00 27.49           C  
ATOM   1161  CE  LYS A 147      45.967  73.684  33.764  1.00 41.00           C  
ATOM   1162  NZ  LYS A 147      45.660  74.579  34.889  1.00 60.59           N  
ATOM   1163  N   ARG A 148      46.836  69.452  30.754  1.00  4.33           N  
ATOM   1164  CA  ARG A 148      47.453  69.184  29.475  1.00  1.89           C  
ATOM   1165  C   ARG A 148      46.675  68.112  28.761  1.00  6.19           C  
ATOM   1166  O   ARG A 148      46.365  68.209  27.582  1.00  7.07           O  
ATOM   1167  CB  ARG A 148      48.888  68.783  29.635  1.00  1.00           C  
ATOM   1168  CG  ARG A 148      49.754  69.987  29.931  1.00  1.53           C  
ATOM   1169  CD  ARG A 148      51.255  69.665  29.974  1.00  6.03           C  
ATOM   1170  NE  ARG A 148      51.600  68.580  30.878  1.00  5.41           N  
ATOM   1171  CZ  ARG A 148      52.193  68.762  32.055  1.00 13.84           C  
ATOM   1172  NH1 ARG A 148      52.524  69.968  32.477  1.00  1.00           N  
ATOM   1173  NH2 ARG A 148      52.448  67.709  32.838  1.00  1.00           N  
ATOM   1174  N   VAL A 149      46.325  67.089  29.515  1.00  1.91           N  
ATOM   1175  CA  VAL A 149      45.553  65.994  28.983  1.00  1.00           C  
ATOM   1176  C   VAL A 149      44.166  66.416  28.568  1.00  8.16           C  
ATOM   1177  O   VAL A 149      43.666  66.037  27.519  1.00 11.63           O  
ATOM   1178  CB  VAL A 149      45.530  64.791  29.922  1.00  2.10           C  
ATOM   1179  CG1 VAL A 149      44.583  63.696  29.439  1.00  1.00           C  
ATOM   1180  CG2 VAL A 149      46.943  64.259  30.117  1.00  1.00           C  
ATOM   1181  N   ILE A 150      43.510  67.222  29.366  1.00  6.02           N  
ATOM   1182  CA  ILE A 150      42.163  67.618  28.961  1.00  5.28           C  
ATOM   1183  C   ILE A 150      42.157  68.386  27.656  1.00  8.68           C  
ATOM   1184  O   ILE A 150      41.445  68.057  26.712  1.00  8.27           O  
ATOM   1185  CB  ILE A 150      41.359  68.298  30.040  1.00  6.63           C  
ATOM   1186  CG1 ILE A 150      41.183  67.306  31.171  1.00  5.62           C  
ATOM   1187  CG2 ILE A 150      40.010  68.564  29.428  1.00  9.07           C  
ATOM   1188  CD1 ILE A 150      41.061  67.983  32.515  1.00 10.43           C  
ATOM   1189  N   THR A 151      42.983  69.409  27.585  1.00  4.52           N  
ATOM   1190  CA  THR A 151      43.072  70.195  26.397  1.00  4.48           C  
ATOM   1191  C   THR A 151      43.364  69.362  25.159  1.00  5.98           C  
ATOM   1192  O   THR A 151      42.935  69.636  24.073  1.00  6.31           O  
ATOM   1193  CB  THR A 151      44.210  71.224  26.510  1.00 12.62           C  
ATOM   1194  OG1 THR A 151      44.073  71.942  27.721  1.00 11.61           O  
ATOM   1195  CG2 THR A 151      44.170  72.105  25.320  1.00 19.46           C  
ATOM   1196  N   THR A 152      44.159  68.374  25.322  1.00  1.00           N  
ATOM   1197  CA  THR A 152      44.464  67.594  24.194  1.00  1.00           C  
ATOM   1198  C   THR A 152      43.199  66.903  23.733  1.00  6.46           C  
ATOM   1199  O   THR A 152      42.755  67.033  22.605  1.00  5.16           O  
ATOM   1200  CB  THR A 152      45.579  66.612  24.574  1.00 11.28           C  
ATOM   1201  OG1 THR A 152      46.661  67.313  25.189  1.00  8.32           O  
ATOM   1202  CG2 THR A 152      46.025  65.800  23.356  1.00  8.79           C  
ATOM   1203  N   PHE A 153      42.604  66.159  24.632  1.00  4.89           N  
ATOM   1204  CA  PHE A 153      41.372  65.471  24.290  1.00  4.56           C  
ATOM   1205  C   PHE A 153      40.466  66.480  23.602  1.00 12.83           C  
ATOM   1206  O   PHE A 153      39.763  66.216  22.636  1.00 14.95           O  
ATOM   1207  CB  PHE A 153      40.600  65.052  25.568  1.00  4.82           C  
ATOM   1208  CG  PHE A 153      40.819  63.651  26.061  1.00  4.39           C  
ATOM   1209  CD1 PHE A 153      40.697  62.543  25.222  1.00  4.24           C  
ATOM   1210  CD2 PHE A 153      41.143  63.437  27.397  1.00  5.42           C  
ATOM   1211  CE1 PHE A 153      40.914  61.244  25.685  1.00  5.35           C  
ATOM   1212  CE2 PHE A 153      41.364  62.145  27.872  1.00  6.76           C  
ATOM   1213  CZ  PHE A 153      41.244  61.045  27.022  1.00  4.04           C  
ATOM   1214  N   CYS A 154      40.452  67.656  24.155  1.00  7.62           N  
ATOM   1215  CA  CYS A 154      39.565  68.661  23.655  1.00  9.02           C  
ATOM   1216  C   CYS A 154      39.943  69.261  22.318  1.00 13.19           C  
ATOM   1217  O   CYS A 154      39.084  69.461  21.472  1.00 14.07           O  
ATOM   1218  CB  CYS A 154      39.352  69.779  24.696  1.00  9.66           C  
ATOM   1219  SG  CYS A 154      37.983  70.912  24.321  1.00 13.19           S  
ATOM   1220  N   THR A 155      41.198  69.631  22.145  1.00  5.99           N  
ATOM   1221  CA  THR A 155      41.572  70.224  20.912  1.00  3.12           C  
ATOM   1222  C   THR A 155      41.877  69.144  19.945  1.00  6.75           C  
ATOM   1223  O   THR A 155      41.836  69.318  18.753  1.00  9.81           O  
ATOM   1224  CB  THR A 155      42.842  71.006  21.063  1.00  9.68           C  
ATOM   1225  OG1 THR A 155      43.840  70.070  21.398  1.00  9.71           O  
ATOM   1226  CG2 THR A 155      42.665  72.001  22.186  1.00  9.85           C  
ATOM   1227  N   GLY A 156      42.233  68.011  20.424  1.00  2.71           N  
ATOM   1228  CA  GLY A 156      42.560  67.008  19.452  1.00  2.76           C  
ATOM   1229  C   GLY A 156      43.959  67.286  18.941  1.00 10.56           C  
ATOM   1230  O   GLY A 156      44.509  66.544  18.139  1.00 11.67           O  
ATOM   1231  N   THR A 157      44.561  68.365  19.434  1.00  8.33           N  
ATOM   1232  CA  THR A 157      45.914  68.701  19.039  1.00  7.96           C  
ATOM   1233  C   THR A 157      46.926  68.518  20.160  1.00 16.77           C  
ATOM   1234  O   THR A 157      46.564  68.145  21.292  1.00 17.75           O  
ATOM   1235  CB  THR A 157      46.027  70.090  18.425  1.00 11.68           C  
ATOM   1236  OG1 THR A 157      46.182  71.051  19.448  1.00 10.31           O  
ATOM   1237  CG2 THR A 157      44.773  70.377  17.618  1.00 10.65           C  
ATOM   1238  N   TRP A 158      48.205  68.783  19.819  1.00 13.48           N  
ATOM   1239  CA  TRP A 158      49.338  68.641  20.740  1.00 13.35           C  
ATOM   1240  C   TRP A 158      49.765  69.952  21.375  1.00 18.75           C  
ATOM   1241  O   TRP A 158      50.764  70.036  22.087  1.00 18.87           O  
ATOM   1242  CB  TRP A 158      50.563  68.037  20.027  1.00 11.26           C  
ATOM   1243  CG  TRP A 158      50.381  66.607  19.674  1.00 12.46           C  
ATOM   1244  CD1 TRP A 158      50.188  66.103  18.435  1.00 15.48           C  
ATOM   1245  CD2 TRP A 158      50.342  65.487  20.554  1.00 11.64           C  
ATOM   1246  NE1 TRP A 158      50.055  64.739  18.488  1.00 14.15           N  
ATOM   1247  CE2 TRP A 158      50.130  64.338  19.768  1.00 15.11           C  
ATOM   1248  CE3 TRP A 158      50.488  65.357  21.903  1.00 12.61           C  
ATOM   1249  CZ2 TRP A 158      50.050  63.069  20.301  1.00 14.91           C  
ATOM   1250  CZ3 TRP A 158      50.421  64.095  22.437  1.00 14.92           C  
ATOM   1251  CH2 TRP A 158      50.201  62.960  21.652  1.00 15.68           C  
ATOM   1252  N   ASP A 159      49.017  70.982  21.082  1.00 16.30           N  
ATOM   1253  CA  ASP A 159      49.334  72.311  21.531  1.00 17.16           C  
ATOM   1254  C   ASP A 159      49.622  72.475  23.017  1.00 18.53           C  
ATOM   1255  O   ASP A 159      50.419  73.317  23.421  1.00 18.90           O  
ATOM   1256  CB  ASP A 159      48.359  73.355  20.934  1.00 21.91           C  
ATOM   1257  CG  ASP A 159      48.547  73.623  19.437  1.00 55.06           C  
ATOM   1258  OD1 ASP A 159      48.688  72.748  18.584  1.00 59.61           O  
ATOM   1259  OD2 ASP A 159      48.509  74.906  19.140  1.00 68.34           O  
ATOM   1260  N   ALA A 160      48.972  71.681  23.850  1.00 14.00           N  
ATOM   1261  CA  ALA A 160      49.165  71.808  25.282  1.00 12.02           C  
ATOM   1262  C   ALA A 160      50.581  71.460  25.644  1.00 16.98           C  
ATOM   1263  O   ALA A 160      51.083  71.846  26.695  1.00 18.94           O  
ATOM   1264  CB  ALA A 160      48.211  70.897  26.025  1.00 12.34           C  
ATOM   1265  N   TYR A 161      51.206  70.725  24.736  1.00 12.04           N  
ATOM   1266  CA  TYR A 161      52.546  70.223  24.918  1.00 10.76           C  
ATOM   1267  C   TYR A 161      53.657  70.980  24.234  1.00 23.60           C  
ATOM   1268  O   TYR A 161      54.712  70.396  23.981  1.00 23.51           O  
ATOM   1269  CB  TYR A 161      52.624  68.724  24.570  1.00  8.21           C  
ATOM   1270  CG  TYR A 161      51.826  67.875  25.528  1.00  5.17           C  
ATOM   1271  CD1 TYR A 161      50.437  67.764  25.441  1.00  5.41           C  
ATOM   1272  CD2 TYR A 161      52.469  67.215  26.573  1.00  6.11           C  
ATOM   1273  CE1 TYR A 161      49.708  67.014  26.370  1.00  4.88           C  
ATOM   1274  CE2 TYR A 161      51.758  66.478  27.523  1.00  7.34           C  
ATOM   1275  CZ  TYR A 161      50.371  66.375  27.425  1.00 14.40           C  
ATOM   1276  OH  TYR A 161      49.708  65.606  28.366  1.00 14.66           O  
ATOM   1277  N   LYS A 162      53.408  72.294  23.929  1.00 24.99           N  
ATOM   1278  CA  LYS A 162      54.427  73.154  23.279  1.00 44.33           C  
ATOM   1279  C   LYS A 162      53.971  74.624  23.576  1.00100.00           C  
ATOM   1280  O   LYS A 162      53.340  75.241  22.684  1.00 83.97           O  
ATOM   1281  CB  LYS A 162      54.500  73.009  21.774  1.00 45.89           C  
ATOM   1282  CG  LYS A 162      53.731  71.801  21.277  1.00 54.83           C  
ATOM   1283  CD  LYS A 162      54.032  71.442  19.830  1.00 65.28           C  
ATOM   1284  CE  LYS A 162      53.058  72.085  18.846  1.00 88.24           C  
ATOM   1285  NZ  LYS A 162      51.659  71.655  19.016  1.00100.00           N  
TER    1286      LYS A 162                                                      
HETATM 1287  O   HOH A 171      57.852  53.449  32.860  1.00 38.11           O  
HETATM 1288  O   HOH A 179      60.343  53.896  33.891  1.00 21.12           O  
HETATM 1289  O   HOH A 195      51.350  59.020  19.555  1.00 33.75           O  
HETATM 1290  O   HOH A 208      46.816  61.745  32.652  1.00 33.92           O  
HETATM 1291  O   HOH A 225      50.397  54.139  37.212  1.00 82.74           O  
HETATM 1292  O   HOH A 257      60.714  60.020  24.544  1.00 61.47           O  
HETATM 1293  O   HOH A 274      50.856  50.958  32.720  1.00 24.67           O  
HETATM 1294  O   HOH A 278      67.684  45.979  46.204  1.00 54.28           O  
HETATM 1295  O   HOH A 285      59.240  59.712  37.206  1.00 38.40           O  
MASTER      323    0    0   10    2    2    0    6 1294    1    0   13          
END                                                                             
